# Supplementary material for: Geographical distribution of scrub typhus and risk of Orientia tsutsugamushi infection in Indonesia: Evidence mapping
Source: PLoS Negl Trop Dis. 2023 Sep 25;17(9):e0011412. doi: 10.1371/journal.pntd.0011412 (PMC10553813; doi:10.1371/journal.pntd.0011412)
Supplement: S2 Appendix — An Excel file containing spreadsheets with full dataset and data dictionary. (XLSX) [file pntd.0011412.s002.xlsx]

## Sheet: scrub typhus data
Start_month	Start_year	End_month	End_year	Host	Diag_method_1	Diag_method_2	Diag_method_3	n_tested	n_positive	%_positive	n_seropositive	%_seropositive	n_case	n_death	Study_notes	Site_name	Geometry_type	Latitude	Longitude	Source	name_CM
September	1975	May	1976	Bandicota indica	Isolation	IFA	Giemsa staining	36	1	2.78					Numbers tested/positive refer to numbers of spleen pools from individual specimens. Suspension from the spleen were inoculated intraperitoneally to adult mice. Then isolates positivity were confirmed through (excerpt) further passage in mice, indirect flourescent antibody testing	Ancol village, Pademangan subdistrict, Jakarta Utara district, Jakarta	point	-6.12542	106.85	Dennis DT, Hadi TR, Brown RJ, Sukaeri S, Leksana B, Cholid R. A survey of scrub and murine typhus in the Ancol section of Jakarta, Indonesia. Southeast Asian Journal of Tropical Medicine and Public Health. 1981;12(4):574-80.	Jakarta
August	1994	September	1994	Chiropodomys gloroides	ELISA			1	1	100						Bandungrejosari village, Sukun subdistrict, Malang City district, East Java	point	-8.0038	112.616	Richards AL, Soeatmadji DW, Widodo MA, Sardjono TW, Yanuwiadi B, Hernowati TE, et al. Seroepidemiologic evidence for murine and scrub typhus in Malang, Indonesia. American Journal of Tropical Medicine and Hygiene. 1997;57(1):91-5.	East Java
January	2017	July	2018	Human	ELISA			415	30			8.92				Rumah Sakit Umum Daerah Wangaya, Dauh Puri Kaja village, Denpasar Utara subdistrict, Denpasar City, Bali		-8.64803	115.213	Serosurvey of archived samples	Bali
January	2017	July	2018	Human	ELISA			268	22			9.33				Rumah Sakit Umum Daerah Tabanan, Delod Peken village, Tabanan subdistrict, Tabanan district, Bali		-8.53904	115.132	Serosurvey of archived samples	Bali
unknown	1935	unknown	1935	Human	Weil-Felix				1				1			Tangerang district, Banten	polygon	-6.19118	106.646	Dinger J, Lentjes L. Een geval van Mijtekoorts. Diagnose door middel der dierproef. Geneeskundig Tijdschrift voor Nederlandsch-Indië. 1935;75:1951-4.	Banten
April	1935	July	1935	Human	Weil-Felix			4	1	25			1		There were 4 cases, the other 3 were shoptyphus (murine typhus)	Pematang Danau village, Maje subdistrict, Kaur district, Bengkulu	point	-4.71521	103.464	Van Waardenburg DA. Four Cases of Riekettsia Infection in Benkoelen Residency. Geneeskundig Tijdschrift voor Nederlandsche Indie. 1936;76(12):712-21. PubMed PMID: 19362901723.	Bengkulu
July	1953	December	1953	Human	Clinical diagnosis only with physician suspicion, unspecified								7		Some patients in this group got Weil-Felix test too	Korem village, Biak Utara subdistrict, Kota Biak district, Papua	point	-0.9167	136.05	Hoogerheide C, Ensink GJ. Two Small Explosions of Scrubtyphus in Netherlands New-Guinea. Documenta de Medicina Geographica et Tropica. 1957;9(1):94-6.	Biak
February	1954	February	1954	Human	Weil-Felix								8			Noesi (Nusi) Island, Kepulauan Padaido subdistrict, Biak Numfor district, West Papua	point	-1.26958	136.419	Hoogerheide C, Ensink GJ. Two Small Explosions of Scrubtyphus in Netherlands New-Guinea. Documenta de Medicina Geographica et Tropica. 1957;9(1):94-6.	Biak
Unknown	2013	Unknown	2016	Human	ELISA			67			4	6			Scrub typhus was confirmed by the detection of 47-kD omp gene of O. tsutsugamushi and/or sero-conversion or four-fold increase O. tsutsugamushi IgM and/or IgG by ELISA.	Dr Sardjito Hospital, Sinduadi village, Mlati subdistrict, Sleman district, Daerah Istimewa Yogyakarta	point	-7.7686	110.373	Lokida D, Hadi U, Lau CY, et al. Underdiagnoses of Rickettsia in patients hospitalized with acute fever in Indonesia: observational study results. BMC Infect Dis. 2020;20(1):364. Published 2020 May 24. doi:10.1186/s12879-020-05057-9	Yogyakarta
Unknown	2013	Unknown	2016	Human	ELISA			62			2	3.2			Scrub typhus was confirmed by the detection of 47-kD omp gene of O. tsutsugamushi and/or sero-conversion or four-fold increase O. tsutsugamushi IgM and/or IgG by ELISA.	Jakarta, Indonesia	point	-6.1781	106.827	Lokida D, Hadi U, Lau CY, et al. Underdiagnoses of Rickettsia in patients hospitalized with acute fever in Indonesia: observational study results. BMC Infect Dis. 2020;20(1):364. Published 2020 May 24. doi:10.1186/s12879-020-05057-9	Jakarta
December	1947	May	1948	Human	Eschar	Weil-Felix	Animal passage	1558	1				1		Animal pasage then isolation; isolation not by standard modern methods	Kenari village, Senen subdistrict, Jakarta Pusat district, Jakarta	point	-6.19474	106.849	Wolff JW, De Graaf W. Two New Cases of Mite Fever in Java. Geneeskundig Tijdschrift voor Nederlandsche Indie. 1939;79(41):2577-88.	Jakarta
March	1930	April	1930	Human	Eschar	Weil-Felix			1				1			Weltevreden (Jakarta Pusat), Central Jakarta district, Jakarta	polygon	-6.198	106.846	Van Steenis PB. A Case of Pseudotyphus (Schuffner) in Java. The Differential Diagnosis of Exanthematic Fever. Nederlands Tidjschrift voor Geneeskunde. 1931;31(5):495-502.	Jakarta
September	1975	May	1976	Human	IFA			279	1			0.36				Ancol village, Pademangan subdistrict, Jakarta Utara district, Jakarta	point	-6.12542	106.85	Dennis DT, Hadi TR, Brown RJ, Sukaeri S, Leksana B, Cholid R. A survey of scrub and murine typhus in the Ancol section of Jakarta, Indonesia. Southeast Asian Journal of Tropical Medicine and Public Health. 1981;12(4):574-80.	Jakarta
December	1947	May	1948	Human	Weil-Felix	Animal passage		1558	1				1		Animal pasage then isolation; isolation not by standard modern methods	Kenari village, Senen subdistrict, Jakarta Pusat district, Jakarta	point	-6.19474	106.849	Wolff JW, De Graaf W. Two New Cases of Mite Fever in Java. Geneeskundig Tijdschrift voor Nederlandsche Indie. 1939;79(41):2577-88.	Jakarta
December	1947	May	1948	Human	Weil-Felix			1558	17				17			Kenari village, Senen subdistrict, Jakarta Pusat district, Jakarta	point	-6.19474	106.849	Wolff JW, De Graaf W. Two New Cases of Mite Fever in Java. Geneeskundig Tijdschrift voor Nederlandsche Indie. 1939;79(41):2577-88.	Jakarta
unknown	1932	unknown	1940	Human	Weil-Felix			"Tens of thousands"	11				11			Kenari village, Senen subdistrict, Jakarta Pusat district, Jakarta	point	-6.19474	106.849	Wolff JW, De Graaf W. Two New Cases of Mite Fever in Java. Geneeskundig Tijdschrift voor Nederlandsche Indie. 1939;79(41):2577-88.	Jakarta
December	2014	December	2015	Human	ELISA			350	28			11.14				Siloam Hospital, Paal Merah village, Jambi Selatan subdistrict, Jambi City, Jambi	point	-1.62855	103.636	Serosurvey of archived samples	Jambi
Unknown	2013	Unknown	2016	Human	ELISA			86			8	9.3			Scrub typhus was confirmed by the detection of 47-kD omp gene of O. tsutsugamushi and/or sero-conversion or four-fold increase O. tsutsugamushi IgM and/or IgG by ELISA.	Hasan Sadikin Hospital, Pasteur village Sukajadi subdistrict, Bandung City, West Java	point	-6.89813	107.598	Lokida D, Hadi U, Lau CY, et al. Underdiagnoses of Rickettsia in patients hospitalized with acute fever in Indonesia: observational study results. BMC Infect Dis. 2020;20(1):364. Published 2020 May 24. doi:10.1186/s12879-020-05057-9	West Java
Unknown	2013	Unknown	2016	Human	ELISA			99			2	2			Scrub typhus was confirmed by the detection of 47-kD omp gene of O. tsutsugamushi and/or sero-conversion or four-fold increase O. tsutsugamushi IgM and/or IgG by ELISA.	Kariadi Hospital, Randusari village, Semarang Selatan subdistrict, Semarang City, Central Java	point	-6.99418	110.407	Lokida D, Hadi U, Lau CY, et al. Underdiagnoses of Rickettsia in patients hospitalized with acute fever in Indonesia: observational study results. BMC Infect Dis. 2020;20(1):364. Published 2020 May 24. doi:10.1186/s12879-020-05057-9	Central Java
Unknown	2013	Unknown	2016	Human	ELISA			79			1	1.3			Scrub typhus was confirmed by the detection of 47-kD omp gene of O. tsutsugamushi and/or sero-conversion or four-fold increase O. tsutsugamushi IgM and/or IgG by ELISA.	Dr Soetomo Hospital, Airlangga village, Gubeng subdistrict, Surabaya City, East Java	point	-7.26798	112.758	Lokida D, Hadi U, Lau CY, et al. Underdiagnoses of Rickettsia in patients hospitalized with acute fever in Indonesia: observational study results. BMC Infect Dis. 2020;20(1):364. Published 2020 May 24. doi:10.1186/s12879-020-05057-9	East Java
August	1994	September	1994	Human	ELISA			137			5	3.65				Mulyorejo village, Sukun subdistrict, Malang City district, East Java	point	-7.98972	112.596	Richards AL, Soeatmadji DW, Widodo MA, Sardjono TW, Yanuwiadi B, Hernowati TE, et al. Seroepidemiologic evidence for murine and scrub typhus in Malang, Indonesia. American Journal of Tropical Medicine and Hygiene. 1997;57(1):91-5.	East Java
August	1994	September	1994	Human	ELISA			159			1	0.63				Klojen village, Klojen subdistrict, Malang City district, East Java	point	-7.973	112.635	Richards AL, Soeatmadji DW, Widodo MA, Sardjono TW, Yanuwiadi B, Hernowati TE, et al. Seroepidemiologic evidence for murine and scrub typhus in Malang, Indonesia. American Journal of Tropical Medicine and Hygiene. 1997;57(1):91-5.	East Java
unknown	1992	unknown	1993	Human	ELISA			241			19	7.88				Malang, East Java	polygon	-7.975	112.633	Corwin AL, Soeprapto W, Widodo PS, Rahardjo E, Kelly DJ, Dasch GA, et al. Surveillance of rickettsial infections in Indonesian military personnel during peace keeping operations in Cambodia. American Journal of Tropical Medicine and Hygiene. 1997;57(5):569-70.	East Java
February	1934	unknown	1935	Human	Eschar	Weil-Felix			1				1			Sintang, Sintang subdistrict, Sintang district, West Borneo	point	0.0622042	111.49	Kuypers C. Een tweetal gevallen van Tropical Typhus. Geneeskundig Tijdschrift voor Nederlandsch-Indië. 1935;75:1896-903.	West Borneo
February	1934	unknown	1935	Human	Eschar				2				2			Sintang, Sintang subdistrict, Sintang district, West Borneo	point	0.0622042	111.49	Kuypers C. Een tweetal gevallen van Tropical Typhus. Geneeskundig Tijdschrift voor Nederlandsch-Indië. 1935;75:1896-903.	West Borneo
February	1934	unknown	1935	Human	Weil-Felix				1				1			Sintang, Sintang subdistrict, Sintang district, West Borneo	point	0.0622042	111.49	Kuypers C. Een tweetal gevallen van Tropical Typhus. Geneeskundig Tijdschrift voor Nederlandsch-Indië. 1935;75:1896-903.	West Borneo
December	1934	December	1934	Human	Weil-Felix			1	1	100			1	1	Case report, 21/12/1934 Weil-Felix Pr X 19 negative, Pr X Ki positive 1/200; 27/12/1934 Pr X Ki positive 1/1500; 3 weeks posted in Singkawang, before lived for years in Landak regency	Singkawang City, West Kalimantan	polygon	0.885053	108.988	Bessem N. A Case of Mite Fever in the Western Division of Borneo. Geneeskundig Tijdschrift voor Nederlandsche Indie. 1935;75(22):1909-10. PubMed PMID: 19362900871.	West Borneo
June	1982	November	1982	Human	IFA			444			53	11.9			Human samples were taken from RK 1 and RK 4 of Mulyorejo village (map provided in the paper). I managed to match the sketch to google maps and took a middle point between RK I and IV. PS: I think RK is a smaller unit of a village.	Mulyorejo village, Bunga Mayang subdistrict, Lampung Utara district, Lampung	point	-4.65837	104.922	Hadi TR, Supalin, Nalim S, Chang A. Ekologi penyakit scrub typhus di Unit Desa Transmigrasi Mulyorejo, Way Abung III, Lampung Utara. Buletin Penelitian Kesehatan. 1984;12(2):11-8.	Lampung
August	1975	August	1975	Human	IFA			91			6.01	6.6				Waspada (Margorejo village), Kotabumi Utara subdistrict, Lampung Utara district, Lampung	point	-4.7333	104.9	Gandahusada S, Dennis D, Stafford EE, Hartono T, Soepadijo, Rasidi C, et al. Infectious disease risks to transmigrant communities in Indonesia: A survey in Lampung province, Sumatra. Buletin Penelitian Kesehatan. 1981;9(1):15-24.	Lampung
August	1975	August	1975	Human	IFA			53			3.02	5.7				Karya Tani (Margorejo village), Kotabumi Utara subdistrict, Lampung Utara district, Lampung	point	-4.7333	104.9	Gandahusada S, Dennis D, Stafford EE, Hartono T, Soepadijo, Rasidi C, et al. Infectious disease risks to transmigrant communities in Indonesia: A survey in Lampung province, Sumatra. Buletin Penelitian Kesehatan. 1981;9(1):15-24.	Lampung
August	1975	August	1975	Human	IFA			15			3	20				Ogan Baru (Margorejo village), Kotabumi Utara subdistrict, Lampung Utara district, Lampung	point	-4.7333	104.9	Gandahusada S, Dennis D, Stafford EE, Hartono T, Soepadijo, Rasidi C, et al. Infectious disease risks to transmigrant communities in Indonesia: A survey in Lampung province, Sumatra. Buletin Penelitian Kesehatan. 1981;9(1):15-24.	Lampung
unknown	1940	unknown	1940	Human	Eschar	Weil-Felix			20				20			Koetaradja-Seulimeum area, Aceh	polygon	5.40178	95.4734	Kotter GF. Rickett-siosis among Troops in Atjeh. Geneeskundig Tijdschrift voor Nederlandsche Indie. 1940;80(2):66-79.	Aceh
unknown	1940	unknown	1940	Human	Eschar				2				2			Koetaradja-Seulimeum area, Aceh	polygon	5.40178	95.4734	Kotter GF. Rickett-siosis among Troops in Atjeh. Geneeskundig Tijdschrift voor Nederlandsche Indie. 1940;80(2):66-79.	Aceh
February	1940	February	1940	Human	Eschar				1				1			Buloh Blang Ara village, Kuta Makmur subdistrict, Aceh Utara district, Aceh	point	5.14312	97.0769	Van Der Schroeff JP. An Epidemic of Mite Fever and Tropical Typhus in Atjeh and Dependencies. Geneeskundig Tijdschrift voor Nederlandsche Indie. 1941;81(20):1103-22.	Aceh
March	1940	March	1940	Human	Eschar				3				3			Buloh Blang Ara village, Kuta Makmur subdistrict, Aceh Utara district, Aceh	point	5.14312	97.0769	Van Der Schroeff JP. An Epidemic of Mite Fever and Tropical Typhus in Atjeh and Dependencies. Geneeskundig Tijdschrift voor Nederlandsche Indie. 1941;81(20):1103-22.	Aceh
October	1939	October	1939	Human	Eschar				3				3			Buloh Blang Ara village, Kuta Makmur subdistrict, Aceh Utara district, Aceh	point	5.14312	97.0769	Van Der Schroeff JP. An Epidemic of Mite Fever and Tropical Typhus in Atjeh and Dependencies. Geneeskundig Tijdschrift voor Nederlandsche Indie. 1941;81(20):1103-22.	Aceh
November	1939	November	1939	Human	Eschar				16				16			Buloh Blang Ara village, Kuta Makmur subdistrict, Aceh Utara district, Aceh	point	5.14312	97.0769	Van Der Schroeff JP. An Epidemic of Mite Fever and Tropical Typhus in Atjeh and Dependencies. Geneeskundig Tijdschrift voor Nederlandsche Indie. 1941;81(20):1103-22.	Aceh
December	1939	December	1939	Human	Eschar				6				6			Buloh Blang Ara village, Kuta Makmur subdistrict, Aceh Utara district, Aceh	point	5.14312	97.0769	Van Der Schroeff JP. An Epidemic of Mite Fever and Tropical Typhus in Atjeh and Dependencies. Geneeskundig Tijdschrift voor Nederlandsche Indie. 1941;81(20):1103-22.	Aceh
January	1937	January	1937	Human	Eschar	Weil-Felix			3				3			Koetaradja (Kuta Raja) subdistrict, Banda Aceh district, Aceh	point	5.56551	95.3154	Kotter GF. Rickett-siosis among Troops in Atjeh. Geneeskundig Tijdschrift voor Nederlandsche Indie. 1940;80(2):66-79.	Aceh
February	1937	February	1937	Human	Eschar	Weil-Felix			3				3			Koetaradja (Kuta Raja) subdistrict, Banda Aceh district, Aceh	point	5.56551	95.3154	Kotter GF. Rickett-siosis among Troops in Atjeh. Geneeskundig Tijdschrift voor Nederlandsche Indie. 1940;80(2):66-79.	Aceh
April	1937	April	1937	Human	Eschar	Weil-Felix			4				4			Koetaradja (Kuta Raja) subdistrict, Banda Aceh district, Aceh	point	5.56551	95.3154	Kotter GF. Rickett-siosis among Troops in Atjeh. Geneeskundig Tijdschrift voor Nederlandsche Indie. 1940;80(2):66-79.	Aceh
May	1937	May	1937	Human	Eschar	Weil-Felix			1				1			Koetaradja (Kuta Raja) subdistrict, Banda Aceh district, Aceh	point	5.56551	95.3154	Kotter GF. Rickett-siosis among Troops in Atjeh. Geneeskundig Tijdschrift voor Nederlandsche Indie. 1940;80(2):66-79.	Aceh
June	1937	June	1937	Human	Eschar	Weil-Felix			1				1			Koetaradja (Kuta Raja) subdistrict, Banda Aceh district, Aceh	point	5.56551	95.3154	Kotter GF. Rickett-siosis among Troops in Atjeh. Geneeskundig Tijdschrift voor Nederlandsche Indie. 1940;80(2):66-79.	Aceh
July	1937	July	1937	Human	Eschar	Weil-Felix			1				1			Koetaradja (Kuta Raja) subdistrict, Banda Aceh district, Aceh	point	5.56551	95.3154	Kotter GF. Rickett-siosis among Troops in Atjeh. Geneeskundig Tijdschrift voor Nederlandsche Indie. 1940;80(2):66-79.	Aceh
September	1937	September	1937	Human	Eschar	Weil-Felix			2				2			Koetaradja (Kuta Raja) subdistrict, Banda Aceh district, Aceh	point	5.56551	95.3154	Kotter GF. Rickett-siosis among Troops in Atjeh. Geneeskundig Tijdschrift voor Nederlandsche Indie. 1940;80(2):66-79.	Aceh
December	1937	December	1937	Human	Eschar	Weil-Felix			5				5			Koetaradja (Kuta Raja) subdistrict, Banda Aceh district, Aceh	point	5.56551	95.3154	Kotter GF. Rickett-siosis among Troops in Atjeh. Geneeskundig Tijdschrift voor Nederlandsche Indie. 1940;80(2):66-79.	Aceh
January	1936	December	1937	Human	Eschar	Weil-Felix			3				3			Lhoknga patrol area, Lhoknga subdistrict, Aceh Besar district, Aceh	polygon	5.47714	95.2397	Kotter GF. Rickett-siosis among Troops in Atjeh. Geneeskundig Tijdschrift voor Nederlandsche Indie. 1940;80(2):66-79.	Aceh
January	1936	December	1937	Human	Eschar	Weil-Felix			2				2			Lhoong patrol area, Lhoong subdistrict, Aceh Besar district, Aceh	polygon	5.26507	95.2857	Kotter GF. Rickett-siosis among Troops in Atjeh. Geneeskundig Tijdschrift voor Nederlandsche Indie. 1940;80(2):66-79.	Aceh
January	1936	December	1937	Human	Eschar	Weil-Felix			1				1			Tangse patrol area, Tangse subdistrict, Pidie district, Aceh	polygon	4.97774	95.9427	Kotter GF. Rickett-siosis among Troops in Atjeh. Geneeskundig Tijdschrift voor Nederlandsche Indie. 1940;80(2):66-79.	Aceh
January	1936	December	1937	Human	Eschar	Weil-Felix			4				4			Sigli patrol area, Sigli town, Pidie district, Aceh	polygon	5.38452	95.96	Kotter GF. Rickett-siosis among Troops in Atjeh. Geneeskundig Tijdschrift voor Nederlandsche Indie. 1940;80(2):66-79.	Aceh
January	1936	December	1937	Human	Eschar	Weil-Felix			28				28			Koetaradja-Seulimeum patrol area, Aceh	polygon	5.49815	95.5535	Kotter GF. Rickett-siosis among Troops in Atjeh. Geneeskundig Tijdschrift voor Nederlandsche Indie. 1940;80(2):66-79.	Aceh
April	1936	April	1936	Human	Eschar	Weil-Felix			2				2			Koetaradja (Kuta Raja) subdistrict, Banda Aceh district, Aceh	point	5.56551	95.3154	Kotter GF. Rickett-siosis among Troops in Atjeh. Geneeskundig Tijdschrift voor Nederlandsche Indie. 1940;80(2):66-79.	Aceh
May	1936	May	1936	Human	Eschar	Weil-Felix			1				1			Koetaradja (Kuta Raja) subdistrict, Banda Aceh district, Aceh	point	5.56551	95.3154	Kotter GF. Rickett-siosis among Troops in Atjeh. Geneeskundig Tijdschrift voor Nederlandsche Indie. 1940;80(2):66-79.	Aceh
June	1936	June	1936	Human	Eschar	Weil-Felix			2				2			Koetaradja (Kuta Raja) subdistrict, Banda Aceh district, Aceh	point	5.56551	95.3154	Kotter GF. Rickett-siosis among Troops in Atjeh. Geneeskundig Tijdschrift voor Nederlandsche Indie. 1940;80(2):66-79.	Aceh
December	1936	December	1936	Human	Eschar	Weil-Felix			4				4			Koetaradja (Kuta Raja) subdistrict, Banda Aceh district, Aceh	point	5.56551	95.3154	Kotter GF. Rickett-siosis among Troops in Atjeh. Geneeskundig Tijdschrift voor Nederlandsche Indie. 1940;80(2):66-79.	Aceh
February	1935	February	1935	Human	Eschar	Weil-Felix			7				7			Koetaradja (Kuta Raja) subdistrict, Banda Aceh district, Aceh	point	5.56551	95.3154	Kotter GF. Rickett-siosis among Troops in Atjeh. Geneeskundig Tijdschrift voor Nederlandsche Indie. 1940;80(2):66-79.	Aceh
March	1935	March	1935	Human	Eschar	Weil-Felix			1				1			Koetaradja (Kuta Raja) subdistrict, Banda Aceh district, Aceh	point	5.56551	95.3154	Kotter GF. Rickett-siosis among Troops in Atjeh. Geneeskundig Tijdschrift voor Nederlandsche Indie. 1940;80(2):66-79.	Aceh
April	1935	April	1935	Human	Eschar	Weil-Felix			1				1			Koetaradja (Kuta Raja) subdistrict, Banda Aceh district, Aceh	point	5.56551	95.3154	Kotter GF. Rickett-siosis among Troops in Atjeh. Geneeskundig Tijdschrift voor Nederlandsche Indie. 1940;80(2):66-79.	Aceh
May	1935	May	1935	Human	Eschar	Weil-Felix			4				4			Koetaradja (Kuta Raja) subdistrict, Banda Aceh district, Aceh	point	5.56551	95.3154	Kotter GF. Rickett-siosis among Troops in Atjeh. Geneeskundig Tijdschrift voor Nederlandsche Indie. 1940;80(2):66-79.	Aceh
September	1935	September	1935	Human	Eschar	Weil-Felix			1				1			Koetaradja (Kuta Raja) subdistrict, Banda Aceh district, Aceh	point	5.56551	95.3154	Kotter GF. Rickett-siosis among Troops in Atjeh. Geneeskundig Tijdschrift voor Nederlandsche Indie. 1940;80(2):66-79.	Aceh
April	1934	April	1934	Human	Eschar	Weil-Felix			2				2			Koetaradja (Kuta Raja) subdistrict, Banda Aceh district, Aceh	point	5.56551	95.3154	Kotter GF. Rickett-siosis among Troops in Atjeh. Geneeskundig Tijdschrift voor Nederlandsche Indie. 1940;80(2):66-79.	Aceh
May	1934	May	1934	Human	Eschar	Weil-Felix			3				3			Koetaradja (Kuta Raja) subdistrict, Banda Aceh district, Aceh	point	5.56551	95.3154	Kotter GF. Rickett-siosis among Troops in Atjeh. Geneeskundig Tijdschrift voor Nederlandsche Indie. 1940;80(2):66-79.	Aceh
June	1934	June	1934	Human	Eschar	Weil-Felix			1				1			Koetaradja (Kuta Raja) subdistrict, Banda Aceh district, Aceh	point	5.56551	95.3154	Kotter GF. Rickett-siosis among Troops in Atjeh. Geneeskundig Tijdschrift voor Nederlandsche Indie. 1940;80(2):66-79.	Aceh
August	1934	August	1934	Human	Eschar	Weil-Felix			3				3			Koetaradja (Kuta Raja) subdistrict, Banda Aceh district, Aceh	point	5.56551	95.3154	Kotter GF. Rickett-siosis among Troops in Atjeh. Geneeskundig Tijdschrift voor Nederlandsche Indie. 1940;80(2):66-79.	Aceh
November	1934	November	1934	Human	Eschar	Weil-Felix			2				2			Koetaradja (Kuta Raja) subdistrict, Banda Aceh district, Aceh	point	5.56551	95.3154	Kotter GF. Rickett-siosis among Troops in Atjeh. Geneeskundig Tijdschrift voor Nederlandsche Indie. 1940;80(2):66-79.	Aceh
December	1934	December	1934	Human	Eschar	Weil-Felix			1				1			Koetaradja (Kuta Raja) subdistrict, Banda Aceh district, Aceh	point	5.56551	95.3154	Kotter GF. Rickett-siosis among Troops in Atjeh. Geneeskundig Tijdschrift voor Nederlandsche Indie. 1940;80(2):66-79.	Aceh
January	1933	January	1933	Human	Eschar	Weil-Felix			1				1			Koetaradja (Kuta Raja) subdistrict, Banda Aceh district, Aceh	point	5.56551	95.3154	Kotter GF. Rickett-siosis among Troops in Atjeh. Geneeskundig Tijdschrift voor Nederlandsche Indie. 1940;80(2):66-79.	Aceh
April	1933	April	1933	Human	Eschar	Weil-Felix			3				3			Koetaradja (Kuta Raja) subdistrict, Banda Aceh district, Aceh	point	5.56551	95.3154	Kotter GF. Rickett-siosis among Troops in Atjeh. Geneeskundig Tijdschrift voor Nederlandsche Indie. 1940;80(2):66-79.	Aceh
July	1933	July	1933	Human	Eschar	Weil-Felix			5				5			Koetaradja (Kuta Raja) subdistrict, Banda Aceh district, Aceh	point	5.56551	95.3154	Kotter GF. Rickett-siosis among Troops in Atjeh. Geneeskundig Tijdschrift voor Nederlandsche Indie. 1940;80(2):66-79.	Aceh
October	1933	October	1933	Human	Eschar	Weil-Felix			1				1			Koetaradja (Kuta Raja) subdistrict, Banda Aceh district, Aceh	point	5.56551	95.3154	Kotter GF. Rickett-siosis among Troops in Atjeh. Geneeskundig Tijdschrift voor Nederlandsche Indie. 1940;80(2):66-79.	Aceh
December	1933	December	1933	Human	Eschar	Weil-Felix			1				1			Koetaradja (Kuta Raja) subdistrict, Banda Aceh district, Aceh	point	5.56551	95.3154	Kotter GF. Rickett-siosis among Troops in Atjeh. Geneeskundig Tijdschrift voor Nederlandsche Indie. 1940;80(2):66-79.	Aceh
January	1932	January	1932	Human	Eschar	Weil-Felix			1				1			Koetaradja (Kuta Raja) subdistrict, Banda Aceh district, Aceh	point	5.56551	95.3154	Kotter GF. Rickett-siosis among Troops in Atjeh. Geneeskundig Tijdschrift voor Nederlandsche Indie. 1940;80(2):66-79.	Aceh
June	1932	June	1932	Human	Eschar	Weil-Felix			4				4			Koetaradja (Kuta Raja) subdistrict, Banda Aceh district, Aceh	point	5.56551	95.3154	Kotter GF. Rickett-siosis among Troops in Atjeh. Geneeskundig Tijdschrift voor Nederlandsche Indie. 1940;80(2):66-79.	Aceh
July	1932	July	1932	Human	Eschar	Weil-Felix			6				6			Koetaradja (Kuta Raja) subdistrict, Banda Aceh district, Aceh	point	5.56551	95.3154	Kotter GF. Rickett-siosis among Troops in Atjeh. Geneeskundig Tijdschrift voor Nederlandsche Indie. 1940;80(2):66-79.	Aceh
August	1932	August	1932	Human	Eschar	Weil-Felix			2				2			Koetaradja (Kuta Raja) subdistrict, Banda Aceh district, Aceh	point	5.56551	95.3154	Kotter GF. Rickett-siosis among Troops in Atjeh. Geneeskundig Tijdschrift voor Nederlandsche Indie. 1940;80(2):66-79.	Aceh
September	1932	September	1932	Human	Eschar	Weil-Felix			1				1			Koetaradja (Kuta Raja) subdistrict, Banda Aceh district, Aceh	point	5.56551	95.3154	Kotter GF. Rickett-siosis among Troops in Atjeh. Geneeskundig Tijdschrift voor Nederlandsche Indie. 1940;80(2):66-79.	Aceh
October	1932	October	1932	Human	Eschar	Weil-Felix			3				3			Koetaradja (Kuta Raja) subdistrict, Banda Aceh district, Aceh	point	5.56551	95.3154	Kotter GF. Rickett-siosis among Troops in Atjeh. Geneeskundig Tijdschrift voor Nederlandsche Indie. 1940;80(2):66-79.	Aceh
November	1932	November	1932	Human	Eschar	Weil-Felix			2				2			Koetaradja (Kuta Raja) subdistrict, Banda Aceh district, Aceh	point	5.56551	95.3154	Kotter GF. Rickett-siosis among Troops in Atjeh. Geneeskundig Tijdschrift voor Nederlandsche Indie. 1940;80(2):66-79.	Aceh
December	1932	December	1932	Human	Eschar	Weil-Felix			4				4			Koetaradja (Kuta Raja) subdistrict, Banda Aceh district, Aceh	point	5.56551	95.3154	Kotter GF. Rickett-siosis among Troops in Atjeh. Geneeskundig Tijdschrift voor Nederlandsche Indie. 1940;80(2):66-79.	Aceh
February	1931	August	1931	Human	Eschar				1				1			Seumileum village, Rabo subdistrict, Aceh Besar district, Aceh	point	5.35021	95.5655	Emanuels BJ. Research on Tropical Typhus and (or) Mite Fever in Atjeh. Geneeskundig Tijdschrift voor Nederlandsche Indie. 1932;72(4):196-205.	Aceh
February	1931	August	1931	Human	Eschar				10				10			Koetaradja (Kuta Raja) subdistrict, Banda Aceh district, Aceh	point	5.56551	95.3154	Emanuels BJ. Research on Tropical Typhus and (or) Mite Fever in Atjeh. Geneeskundig Tijdschrift voor Nederlandsche Indie. 1932;72(4):196-205.	Aceh
unknown	1940	unknown	1940	Human	Weil-Felix				4				4			Koetaradja-Seulimeum area, Aceh	polygon	5.40178	95.4734	Kotter GF. Rickett-siosis among Troops in Atjeh. Geneeskundig Tijdschrift voor Nederlandsche Indie. 1940;80(2):66-79.	Aceh
February	1940	February	1940	Human	Weil-Felix				4				4			Buloh Blang Ara village, Kuta Makmur subdistrict, Aceh Utara district, Aceh	point	5.14312	97.0769	Van Der Schroeff JP. An Epidemic of Mite Fever and Tropical Typhus in Atjeh and Dependencies. Geneeskundig Tijdschrift voor Nederlandsche Indie. 1941;81(20):1103-22.	Aceh
March	1940	March	1940	Human	Weil-Felix				4				4			Buloh Blang Ara village, Kuta Makmur subdistrict, Aceh Utara district, Aceh	point	5.14312	97.0769	Van Der Schroeff JP. An Epidemic of Mite Fever and Tropical Typhus in Atjeh and Dependencies. Geneeskundig Tijdschrift voor Nederlandsche Indie. 1941;81(20):1103-22.	Aceh
April	1940	April	1940	Human	Weil-Felix				1				1			Buloh Blang Ara village, Kuta Makmur subdistrict, Aceh Utara district, Aceh	point	5.14312	97.0769	Van Der Schroeff JP. An Epidemic of Mite Fever and Tropical Typhus in Atjeh and Dependencies. Geneeskundig Tijdschrift voor Nederlandsche Indie. 1941;81(20):1103-22.	Aceh
May	1940	May	1940	Human	Weil-Felix				1				1	2	From a total of 77 (48+29) cases, 2 died, but the time was not mentioned. So this information was put in the May 1940 entry.	Buloh Blang Ara village, Kuta Makmur subdistrict, Aceh Utara district, Aceh	point	5.14312	97.0769	Van Der Schroeff JP. An Epidemic of Mite Fever and Tropical Typhus in Atjeh and Dependencies. Geneeskundig Tijdschrift voor Nederlandsche Indie. 1941;81(20):1103-22.	Aceh
July	1939	July	1939	Human	Weil-Felix				4				4			Buloh Blang Ara village, Kuta Makmur subdistrict, Aceh Utara district, Aceh	point	5.14312	97.0769	Van Der Schroeff JP. An Epidemic of Mite Fever and Tropical Typhus in Atjeh and Dependencies. Geneeskundig Tijdschrift voor Nederlandsche Indie. 1941;81(20):1103-22.	Aceh
October	1939	October	1939	Human	Weil-Felix				14				14			Buloh Blang Ara village, Kuta Makmur subdistrict, Aceh Utara district, Aceh	point	5.14312	97.0769	Van Der Schroeff JP. An Epidemic of Mite Fever and Tropical Typhus in Atjeh and Dependencies. Geneeskundig Tijdschrift voor Nederlandsche Indie. 1941;81(20):1103-22.	Aceh
November	1939	November	1939	Human	Weil-Felix				16				16			Buloh Blang Ara village, Kuta Makmur subdistrict, Aceh Utara district, Aceh	point	5.14312	97.0769	Van Der Schroeff JP. An Epidemic of Mite Fever and Tropical Typhus in Atjeh and Dependencies. Geneeskundig Tijdschrift voor Nederlandsche Indie. 1941;81(20):1103-22.	Aceh
December	1939	December	1939	Human	Weil-Felix				4				4			Buloh Blang Ara village, Kuta Makmur subdistrict, Aceh Utara district, Aceh	point	5.14312	97.0769	Van Der Schroeff JP. An Epidemic of Mite Fever and Tropical Typhus in Atjeh and Dependencies. Geneeskundig Tijdschrift voor Nederlandsche Indie. 1941;81(20):1103-22.	Aceh
February	1931	August	1931	Human	Weil-Felix				5				5			Seumileum village, Rabo subdistrict, Aceh Besar district, Aceh	point	5.35021	95.5655	Emanuels BJ. Research on Tropical Typhus and (or) Mite Fever in Atjeh. Geneeskundig Tijdschrift voor Nederlandsche Indie. 1932;72(4):196-205.	Aceh
February	1931	August	1931	Human	Weil-Felix				8				8			Koetaradja (Kuta Raja) subdistrict, Banda Aceh district, Aceh	point	5.56551	95.3154	Emanuels BJ. Research on Tropical Typhus and (or) Mite Fever in Atjeh. Geneeskundig Tijdschrift voor Nederlandsche Indie. 1932;72(4):196-205.	Aceh
February	1931	August	1931	Human	Weil-Felix				10				10			Lamno village, Jaya subdistrict, Aceh Jaya district, Aceh	point	5.08835	95.3676	Emanuels BJ. Research on Tropical Typhus and (or) Mite Fever in Atjeh. Geneeskundig Tijdschrift voor Nederlandsche Indie. 1932;72(4):196-205.	Aceh
February	1931	August	1931	Human	Weil-Felix				2				2			Lamno village, Jaya subdistrict, Aceh Jaya district, Aceh	point	5.08835	95.3676	Emanuels BJ. Research on Tropical Typhus and (or) Mite Fever in Atjeh. Geneeskundig Tijdschrift voor Nederlandsche Indie. 1932;72(4):196-205.	Aceh
November	1997	February	2000	Human	ELISA			226			10	4.42			These patients are all co-infected with other pathogen. So I am not sure if this is just old exposure or truly the case of fever. Hence, I did not categorise these patients as cases.	Jayapura Provincial Hospital (RSUD Jayapura), Bayangkara village, Jayapura Utara subdistrict, Jayapura district, Papua	point	-2.5348	140.71	Punjabi NH, Taylor WRJ, Murphy GS, Purwaningsih S, Picarima H, Sisson J, et al. Etiology of acute, non-malaria, febrile illnesses in Jayapura, Northeastern Papua, Indonesia. American Journal of Tropical Medicine and Hygiene. 2012;86(1):46-51.	Papua
unknown	1954	unknown	1954	Human	Clinical diagnosis only with physician suspicion, unspecified								21		Datapoint might be reported in several publications	Middelburg Island, Weruw village, Bikar subdistrict, Tambrauw district	point	-0.369721	132.197	Hoogerheide C, Ensink GJ. Two Small Explosions of Scrubtyphus in Netherlands New-Guinea. Documenta de Medicina Geographica et Tropica. 1957;9(1):94-6.	West Papua
August	1944	September	1944	Human	Eschar	Clinical diagnosis only with physician suspicion, unspecified			931				931	34		Between Cape Sansapor and Cape Opmarai, Werur village, Sausapor subdistrict, Tambrauw district, West Papua	point	-0.425711	132.18	Griffiths JT, Jr. A Scrub Typhus (Tsutsugamushi) Outbreak in Dutch New Guinea. Journal of Parasitology. 1945;31(5):341-50.	West Papua
Unknown	2013	Unknown	2016	Human	ELISA			68			2	2.9			Scrub typhus was confirmed by the detection of 47-kD omp gene of O. tsutsugamushi and/or sero-conversion or four-fold increase O. tsutsugamushi IgM and/or IgG by ELISA.	Wahidin Sudirohusodo Hospital, Tamalanrea Indah village Tamalanrea subdistrict, Makassar City, South Sulawesi	point	-5.13466	119.493	Lokida D, Hadi U, Lau CY, et al. Underdiagnoses of Rickettsia in patients hospitalized with acute fever in Indonesia: observational study results. BMC Infect Dis. 2020;20(1):364. Published 2020 May 24. doi:10.1186/s12879-020-05057-9	South Sulawesi
unknown	1950	unknown	1950	Human	Eschar	Weil-Felix			4				4			16 Ilir village, Ilir Timur I subdistrict, Palembang town, Sumatra Selatan	point	-2.98963	104.76	Plooij M. Scrub Typhus. Nederlands Tidjschrift voor Geneeskunde. 1950;94(ii):1490-98.	South Sumatra
unknown	1950	unknown	1950	Human	Weil-Felix				36				36			16 Ilir village, Ilir Timur I subdistrict, Palembang town, Sumatra Selatan	point	-2.98963	104.76	Plooij M. Scrub Typhus. Nederlands Tidjschrift voor Geneeskunde. 1950;94(ii):1490-98.	South Sumatra
February	1927	April	1927	Human	Clinical diagnosis only with physician suspicion, unspecified				1				1			Sei Mencirim village, Sunggal subdistrict, Deli Serdang district, North Sumatra	polygon	3.58236	98.5486	Van Driel BM. A Remarkable Case of " Mite Fever.". Geneeskundig Tijdschrift voor Nederlandsche Indie. 1927;67(5):667-74.	North Sumatra
March	1923	March	1923	Human	Clinical diagnosis only with physician suspicion, unspecified				2				2		Diagnostic methods were not mentioned, but this must have had based on clinical diagnosis at the very least and maybe eschar.	Dolok Mainu, Dolok Batunanggar subdistrict, Simalungun district, Sumatra Utara	point	3.15303	99.155	Walch E, Keukenschrijver NC. Eenige opmerkingen aangaande de Epidemiologie van de Pseudotyphus. Geneeskundig Tijdschrift voor Nederlandsche Indie. 1924;64(2):247-76.	North Sumatra
April	1923	April	1923	Human	Clinical diagnosis only with physician suspicion, unspecified				2				2		Diagnostic methods were not mentioned, but this must have had based on clinical diagnosis at the very least and maybe eschar.	Dolok Mainu, Dolok Batunanggar subdistrict, Simalungun district, Sumatra Utara	point	3.15303	99.155	Walch E, Keukenschrijver NC. Eenige opmerkingen aangaande de Epidemiologie van de Pseudotyphus. Geneeskundig Tijdschrift voor Nederlandsche Indie. 1924;64(2):247-76.	North Sumatra
May	1923	May	1923	Human	Clinical diagnosis only with physician suspicion, unspecified				7				7		Diagnostic methods were not mentioned, but this must have had based on clinical diagnosis at the very least and maybe eschar.	Dolok Mainu, Dolok Batunanggar subdistrict, Simalungun district, Sumatra Utara	point	3.15303	99.155	Walch E, Keukenschrijver NC. Eenige opmerkingen aangaande de Epidemiologie van de Pseudotyphus. Geneeskundig Tijdschrift voor Nederlandsche Indie. 1924;64(2):247-76.	North Sumatra
June	1923	June	1923	Human	Clinical diagnosis only with physician suspicion, unspecified				1				1		Diagnostic methods were not mentioned, but this must have had based on clinical diagnosis at the very least and maybe eschar.	Dolok Mainu, Dolok Batunanggar subdistrict, Simalungun district, Sumatra Utara	point	3.15303	99.155	Walch E, Keukenschrijver NC. Eenige opmerkingen aangaande de Epidemiologie van de Pseudotyphus. Geneeskundig Tijdschrift voor Nederlandsche Indie. 1924;64(2):247-76.	North Sumatra
July	1923	July	1923	Human	Clinical diagnosis only with physician suspicion, unspecified				1				1		Diagnostic methods were not mentioned, but this must have had based on clinical diagnosis at the very least and maybe eschar.	Dolok Mainu, Dolok Batunanggar subdistrict, Simalungun district, Sumatra Utara	point	3.15303	99.155	Walch E, Keukenschrijver NC. Eenige opmerkingen aangaande de Epidemiologie van de Pseudotyphus. Geneeskundig Tijdschrift voor Nederlandsche Indie. 1924;64(2):247-76.	North Sumatra
April	1923	April	1923	Human	Clinical diagnosis only with physician suspicion, unspecified				3				3		Diagnostic methods were not mentioned, but this must have had based on clinical diagnosis at the very least and maybe eschar.	Kahean, Dolok Batunanggar subdistrict, Simalungun district, Sumatra Utara	point	3.02835	99.115	Walch E, Keukenschrijver NC. Eenige opmerkingen aangaande de Epidemiologie van de Pseudotyphus. Geneeskundig Tijdschrift voor Nederlandsche Indie. 1924;64(2):247-76.	North Sumatra
May	1923	Mei	1923	Human	Clinical diagnosis only with physician suspicion, unspecified				8				8		Diagnostic methods were not mentioned, but this must have had based on clinical diagnosis at the very least and maybe eschar.	Kahean, Dolok Batunanggar subdistrict, Simalungun district, Sumatra Utara	point	3.02835	99.115	Walch E, Keukenschrijver NC. Eenige opmerkingen aangaande de Epidemiologie van de Pseudotyphus. Geneeskundig Tijdschrift voor Nederlandsche Indie. 1924;64(2):247-76.	North Sumatra
June	1923	June	1923	Human	Clinical diagnosis only with physician suspicion, unspecified				4				4	1	Diagnostic methods were not mentioned, but this must have had based on clinical diagnosis at the very least and maybe eschar.	Kahean, Dolok Batunanggar subdistrict, Simalungun district, Sumatra Utara	point	3.02835	99.115	Walch E, Keukenschrijver NC. Eenige opmerkingen aangaande de Epidemiologie van de Pseudotyphus. Geneeskundig Tijdschrift voor Nederlandsche Indie. 1924;64(2):247-76.	North Sumatra
July	1923	July	1923	Human	Clinical diagnosis only with physician suspicion, unspecified				5				5		Diagnostic methods were not mentioned, but this must have had based on clinical diagnosis at the very least and maybe eschar.	Kahean, Dolok Batunanggar subdistrict, Simalungun district, Sumatra Utara	point	3.02835	99.115	Walch E, Keukenschrijver NC. Eenige opmerkingen aangaande de Epidemiologie van de Pseudotyphus. Geneeskundig Tijdschrift voor Nederlandsche Indie. 1924;64(2):247-76.	North Sumatra
March	1923	March	1923	Human	Clinical diagnosis only with physician suspicion, unspecified				3				3		Diagnostic methods were not mentioned, but this must have had based on clinical diagnosis at the very least and maybe eschar.	Kahean, Dolok Batunanggar subdistrict, Simalungun district, Sumatra Utara	point	3.02835	99.115	Walch E, Keukenschrijver NC. Eenige opmerkingen aangaande de Epidemiologie van de Pseudotyphus. Geneeskundig Tijdschrift voor Nederlandsche Indie. 1924;64(2):247-76.	North Sumatra
April	1923	April	1923	Human	Clinical diagnosis only with physician suspicion, unspecified				2				2	1	Diagnostic methods were not mentioned, but this must have had based on clinical diagnosis at the very least and maybe eschar.	Batu Silangit village, Tapian Dolok subdistrict, Simalungun district, Sumatra Utara	point	3.08372	99.0969	Walch E, Keukenschrijver NC. Eenige opmerkingen aangaande de Epidemiologie van de Pseudotyphus. Geneeskundig Tijdschrift voor Nederlandsche Indie. 1924;64(2):247-76.	North Sumatra
May	1923	May	1923	Human	Clinical diagnosis only with physician suspicion, unspecified				1				1		Diagnostic methods were not mentioned, but this must have had based on clinical diagnosis at the very least and maybe eschar.	Batu Silangit village, Tapian Dolok subdistrict, Simalungun district, Sumatra Utara	point	3.08372	99.0969	Walch E, Keukenschrijver NC. Eenige opmerkingen aangaande de Epidemiologie van de Pseudotyphus. Geneeskundig Tijdschrift voor Nederlandsche Indie. 1924;64(2):247-76.	North Sumatra
June	1923	June	1923	Human	Clinical diagnosis only with physician suspicion, unspecified				4				4		Diagnostic methods were not mentioned, but this must have had based on clinical diagnosis at the very least and maybe eschar.	Batu Silangit village, Tapian Dolok subdistrict, Simalungun district, Sumatra Utara	point	3.08372	99.0969	Walch E, Keukenschrijver NC. Eenige opmerkingen aangaande de Epidemiologie van de Pseudotyphus. Geneeskundig Tijdschrift voor Nederlandsche Indie. 1924;64(2):247-76.	North Sumatra
July	1923	July	1923	Human	Clinical diagnosis only with physician suspicion, unspecified				3				3		Diagnostic methods were not mentioned, but this must have had based on clinical diagnosis at the very least and maybe eschar.	Batu Silangit village, Tapian Dolok subdistrict, Simalungun district, Sumatra Utara	point	3.08372	99.0969	Walch E, Keukenschrijver NC. Eenige opmerkingen aangaande de Epidemiologie van de Pseudotyphus. Geneeskundig Tijdschrift voor Nederlandsche Indie. 1924;64(2):247-76.	North Sumatra
February	1923	February	1923	Human	Clinical diagnosis only with physician suspicion, unspecified				1				1		Diagnostic methods were not mentioned, but this must have had based on clinical diagnosis at the very least and maybe eschar.	Sinaksak village, Tapian Dolok subdistrict, Simalungun district, Sumatra Utara	point	3.0267	99.0949	Walch E, Keukenschrijver NC. Eenige opmerkingen aangaande de Epidemiologie van de Pseudotyphus. Geneeskundig Tijdschrift voor Nederlandsche Indie. 1924;64(2):247-76.	North Sumatra
March	1923	March	1923	Human	Clinical diagnosis only with physician suspicion, unspecified				3				3		Diagnostic methods were not mentioned, but this must have had based on clinical diagnosis at the very least and maybe eschar.	Sinaksak village, Tapian Dolok subdistrict, Simalungun district, Sumatra Utara	point	3.0267	99.0949	Walch E, Keukenschrijver NC. Eenige opmerkingen aangaande de Epidemiologie van de Pseudotyphus. Geneeskundig Tijdschrift voor Nederlandsche Indie. 1924;64(2):247-76.	North Sumatra
April	1923	April	1923	Human	Clinical diagnosis only with physician suspicion, unspecified				2				2	1	Diagnostic methods were not mentioned, but this must have had based on clinical diagnosis at the very least and maybe eschar.	Simalungun district, Sumatra Utara	polygon	3.06697	99.1059	Walch E, Keukenschrijver NC. Eenige opmerkingen aangaande de Epidemiologie van de Pseudotyphus. Geneeskundig Tijdschrift voor Nederlandsche Indie. 1924;64(2):247-76.	North Sumatra
May	1923	May	1923	Human	Clinical diagnosis only with physician suspicion, unspecified				4				4	1	Diagnostic methods were not mentioned, but this must have had based on clinical diagnosis at the very least and maybe eschar.	Simalungun district, Sumatra Utara	polygon	3.06697	99.1059	Walch E, Keukenschrijver NC. Eenige opmerkingen aangaande de Epidemiologie van de Pseudotyphus. Geneeskundig Tijdschrift voor Nederlandsche Indie. 1924;64(2):247-76.	North Sumatra
June	1923	June	1923	Human	Clinical diagnosis only with physician suspicion, unspecified				13				13		Diagnostic methods were not mentioned, but this must have had based on clinical diagnosis at the very least and maybe eschar.	Simalungun district, Sumatra Utara	polygon	3.06697	99.1059	Walch E, Keukenschrijver NC. Eenige opmerkingen aangaande de Epidemiologie van de Pseudotyphus. Geneeskundig Tijdschrift voor Nederlandsche Indie. 1924;64(2):247-76.	North Sumatra
July	1923	July	1923	Human	Clinical diagnosis only with physician suspicion, unspecified				17				17		Diagnostic methods were not mentioned, but this must have had based on clinical diagnosis at the very least and maybe eschar.	Simalungun district, Sumatra Utara	polygon	3.06697	99.1059	Walch E, Keukenschrijver NC. Eenige opmerkingen aangaande de Epidemiologie van de Pseudotyphus. Geneeskundig Tijdschrift voor Nederlandsche Indie. 1924;64(2):247-76.	North Sumatra
January	1923	January	1923	Human	Clinical diagnosis only with physician suspicion, unspecified				4				4		Diagnostic methods were not mentioned, but this must have had based on clinical diagnosis at the very least and maybe eschar.	Dolok Merangir I village, Dolok Batunanggar subdistrict, Simalungun district, North Sumatra	point	3.11858	99.1171	Walch E, Keukenschrijver NC. Eenige opmerkingen aangaande de Epidemiologie van de Pseudotyphus. Geneeskundig Tijdschrift voor Nederlandsche Indie. 1924;64(2):247-76.	North Sumatra
June	1923	June	1923	Human	Clinical diagnosis only with physician suspicion, unspecified				4				4		Diagnostic methods were not mentioned, but this must have had based on clinical diagnosis at the very least and maybe eschar.	Dolok Merangir I village, Dolok Batunanggar subdistrict, Simalungun district, North Sumatra	point	3.11858	99.1171	Walch E, Keukenschrijver NC. Eenige opmerkingen aangaande de Epidemiologie van de Pseudotyphus. Geneeskundig Tijdschrift voor Nederlandsche Indie. 1924;64(2):247-76.	North Sumatra
April	1922	April	1922	Human	Clinical diagnosis only with physician suspicion, unspecified				1				1		Diagnostic methods were not mentioned, but this must have had based on clinical diagnosis at the very least and maybe eschar.	Dolok Mainu, Dolok Batunanggar subdistrict, Simalungun district, Sumatra Utara	point	3.15303	99.155	Walch E, Keukenschrijver NC. Eenige opmerkingen aangaande de Epidemiologie van de Pseudotyphus. Geneeskundig Tijdschrift voor Nederlandsche Indie. 1924;64(2):247-76.	North Sumatra
October	1922	October	1922	Human	Clinical diagnosis only with physician suspicion, unspecified				1				1		Diagnostic methods were not mentioned, but this must have had based on clinical diagnosis at the very least and maybe eschar.	Kahean, Dolok Batunanggar subdistrict, Simalungun district, Sumatra Utara	point	3.02835	99.115	Walch E, Keukenschrijver NC. Eenige opmerkingen aangaande de Epidemiologie van de Pseudotyphus. Geneeskundig Tijdschrift voor Nederlandsche Indie. 1924;64(2):247-76.	North Sumatra
August	1922	August	1922	Human	Clinical diagnosis only with physician suspicion, unspecified				1				1		Diagnostic methods were not mentioned, but this must have had based on clinical diagnosis at the very least and maybe eschar.	Sinaksak village, Tapian Dolok subdistrict, Simalungun district, Sumatra Utara	point	3.0267	99.0949	Walch E, Keukenschrijver NC. Eenige opmerkingen aangaande de Epidemiologie van de Pseudotyphus. Geneeskundig Tijdschrift voor Nederlandsche Indie. 1924;64(2):247-76.	North Sumatra
November	1922	November	1922	Human	Clinical diagnosis only with physician suspicion, unspecified				2				2		Diagnostic methods were not mentioned, but this must have had based on clinical diagnosis at the very least and maybe eschar.	Sinaksak village, Tapian Dolok subdistrict, Simalungun district, Sumatra Utara	point	3.0267	99.0949	Walch E, Keukenschrijver NC. Eenige opmerkingen aangaande de Epidemiologie van de Pseudotyphus. Geneeskundig Tijdschrift voor Nederlandsche Indie. 1924;64(2):247-76.	North Sumatra
December	1922	December	1922	Human	Clinical diagnosis only with physician suspicion, unspecified				3				3		Diagnostic methods were not mentioned, but this must have had based on clinical diagnosis at the very least and maybe eschar.	Sinaksak village, Tapian Dolok subdistrict, Simalungun district, Sumatra Utara	point	3.0267	99.0949	Walch E, Keukenschrijver NC. Eenige opmerkingen aangaande de Epidemiologie van de Pseudotyphus. Geneeskundig Tijdschrift voor Nederlandsche Indie. 1924;64(2):247-76.	North Sumatra
January	1922	January	1922	Human	Clinical diagnosis only with physician suspicion, unspecified				1				1		Diagnostic methods were not mentioned, but this must have had based on clinical diagnosis at the very least and maybe eschar.	Simalungun district, Sumatra Utara	polygon	3.06697	99.1059	Walch E, Keukenschrijver NC. Eenige opmerkingen aangaande de Epidemiologie van de Pseudotyphus. Geneeskundig Tijdschrift voor Nederlandsche Indie. 1924;64(2):247-76.	North Sumatra
September	1922	September	1922	Human	Clinical diagnosis only with physician suspicion, unspecified				1				1		Diagnostic methods were not mentioned, but this must have had based on clinical diagnosis at the very least and maybe eschar.	Simalungun district, Sumatra Utara	polygon	3.06697	99.1059	Walch E, Keukenschrijver NC. Eenige opmerkingen aangaande de Epidemiologie van de Pseudotyphus. Geneeskundig Tijdschrift voor Nederlandsche Indie. 1924;64(2):247-76.	North Sumatra
October	1922	October	1922	Human	Clinical diagnosis only with physician suspicion, unspecified				3				3	1	Diagnostic methods were not mentioned, but this must have had based on clinical diagnosis at the very least and maybe eschar.	Simalungun district, Sumatra Utara	polygon	3.06697	99.1059	Walch E, Keukenschrijver NC. Eenige opmerkingen aangaande de Epidemiologie van de Pseudotyphus. Geneeskundig Tijdschrift voor Nederlandsche Indie. 1924;64(2):247-76.	North Sumatra
November	1922	November	1922	Human	Clinical diagnosis only with physician suspicion, unspecified				1				1		Diagnostic methods were not mentioned, but this must have had based on clinical diagnosis at the very least and maybe eschar.	Simalungun district, Sumatra Utara	polygon	3.06697	99.1059	Walch E, Keukenschrijver NC. Eenige opmerkingen aangaande de Epidemiologie van de Pseudotyphus. Geneeskundig Tijdschrift voor Nederlandsche Indie. 1924;64(2):247-76.	North Sumatra
July	1922	July	1922	Human	Clinical diagnosis only with physician suspicion, unspecified				2				2		Diagnostic methods were not mentioned, but this must have had based on clinical diagnosis at the very least and maybe eschar.	Dolok Merangir I village, Dolok Batunanggar subdistrict, Simalungun district, North Sumatra	point	3.11858	99.1171	Walch E, Keukenschrijver NC. Eenige opmerkingen aangaande de Epidemiologie van de Pseudotyphus. Geneeskundig Tijdschrift voor Nederlandsche Indie. 1924;64(2):247-76.	North Sumatra
November	1922	November	1922	Human	Clinical diagnosis only with physician suspicion, unspecified				1				1		Diagnostic methods were not mentioned, but this must have had based on clinical diagnosis at the very least and maybe eschar.	Dolok Merangir I village, Dolok Batunanggar subdistrict, Simalungun district, North Sumatra	point	3.11858	99.1171	Walch E, Keukenschrijver NC. Eenige opmerkingen aangaande de Epidemiologie van de Pseudotyphus. Geneeskundig Tijdschrift voor Nederlandsche Indie. 1924;64(2):247-76.	North Sumatra
December	1922	December	1922	Human	Clinical diagnosis only with physician suspicion, unspecified				2				2		Diagnostic methods were not mentioned, but this must have had based on clinical diagnosis at the very least and maybe eschar.	Dolok Merangir I village, Dolok Batunanggar subdistrict, Simalungun district, North Sumatra	point	3.11858	99.1171	Walch E, Keukenschrijver NC. Eenige opmerkingen aangaande de Epidemiologie van de Pseudotyphus. Geneeskundig Tijdschrift voor Nederlandsche Indie. 1924;64(2):247-76.	North Sumatra
January	1922	January	1922	Human	Clinical diagnosis only with physician suspicion, unspecified				2				2		Diagnostic methods were not mentioned, but this must have had based on clinical diagnosis at the very least and maybe eschar.	Laras village, Bandar Huluan subdistrict, Simalungun district, Sumatra Utara	point	3.11366	99.1811	Walch E, Keukenschrijver NC. Eenige opmerkingen aangaande de Epidemiologie van de Pseudotyphus. Geneeskundig Tijdschrift voor Nederlandsche Indie. 1924;64(2):247-76.	North Sumatra
September	1922	September	1922	Human	Clinical diagnosis only with physician suspicion, unspecified				1				1		Diagnostic methods were not mentioned, but this must have had based on clinical diagnosis at the very least and maybe eschar.	Simalungun district, Sumatra Utara	polygon	3.06697	99.1059	Walch E, Keukenschrijver NC. Eenige opmerkingen aangaande de Epidemiologie van de Pseudotyphus. Geneeskundig Tijdschrift voor Nederlandsche Indie. 1924;64(2):247-76.	North Sumatra
December	1922	December	1922	Human	Clinical diagnosis only with physician suspicion, unspecified				1				1		Diagnostic methods were not mentioned, but this must have had based on clinical diagnosis at the very least and maybe eschar.	Simalungun district, Sumatra Utara	polygon	3.06697	99.1059	Walch E, Keukenschrijver NC. Eenige opmerkingen aangaande de Epidemiologie van de Pseudotyphus. Geneeskundig Tijdschrift voor Nederlandsche Indie. 1924;64(2):247-76.	North Sumatra
June	1922	June	1922	Human	Clinical diagnosis only with physician suspicion, unspecified				1				1		Diagnostic methods were not mentioned, but this must have had based on clinical diagnosis at the very least and maybe eschar.	Simalungun district, Sumatra Utara	polygon	3.06697	99.1059	Walch E, Keukenschrijver NC. Eenige opmerkingen aangaande de Epidemiologie van de Pseudotyphus. Geneeskundig Tijdschrift voor Nederlandsche Indie. 1924;64(2):247-76.	North Sumatra
July	1938	October	1938	Human	Eschar	Weil-Felix			1				1			Tanjung Morawa subdistrict, Deli Serdang regency, North Sumatra	point	3.52612	98.7843	Heinemann H. Reinfection with Pseudotyphus (Mite Fever). Geneeskundig Tijdschrift voor Nederlandsche Indie. 1938;78(48):3037-40.	North Sumatra
unknown	1908	unknown	1937	Human	Eschar				517				517			Tanjung Morawa subdistrict, Deli Serdang regency, North Sumatra	point	3.52612	98.7843	Heinemann H. Reinfection with Pseudotyphus (Mite Fever). Geneeskundig Tijdschrift voor Nederlandsche Indie. 1938;78(48):3037-40.	North Sumatra
January	1934	January	1934	Human	Eschar	Weil-Felix			12				12		A tobacco plantation in Medan	Medan, North Sumatra	polygon	3.5854	98.666	Wolff JW, Kouwenaar W. On Rickettsia Diseases in Sumatra. Geneeskundig Tijdschrift voor Nederlandsche Indie. 1936;76(5):272-88. PubMed PMID: 19362900814.	North Sumatra
February	1934	February	1934	Human	Eschar	Weil-Felix			8				8		A tobacco plantation in Medan	Medan, North Sumatra	polygon	3.5854	98.666	Wolff JW, Kouwenaar W. On Rickettsia Diseases in Sumatra. Geneeskundig Tijdschrift voor Nederlandsche Indie. 1936;76(5):272-88. PubMed PMID: 19362900814.	North Sumatra
March	1934	March	1934	Human	Eschar	Weil-Felix			7				7		A tobacco plantation in Medan	Medan, North Sumatra	polygon	3.5854	98.666	Wolff JW, Kouwenaar W. On Rickettsia Diseases in Sumatra. Geneeskundig Tijdschrift voor Nederlandsche Indie. 1936;76(5):272-88. PubMed PMID: 19362900814.	North Sumatra
April	1934	April	1934	Human	Eschar	Weil-Felix			8				8		A tobacco plantation in Medan	Medan, North Sumatra	polygon	3.5854	98.666	Wolff JW, Kouwenaar W. On Rickettsia Diseases in Sumatra. Geneeskundig Tijdschrift voor Nederlandsche Indie. 1936;76(5):272-88. PubMed PMID: 19362900814.	North Sumatra
May	1934	May	1934	Human	Eschar	Weil-Felix			7				7		A tobacco plantation in Medan	Medan, North Sumatra	polygon	3.5854	98.666	Wolff JW, Kouwenaar W. On Rickettsia Diseases in Sumatra. Geneeskundig Tijdschrift voor Nederlandsche Indie. 1936;76(5):272-88. PubMed PMID: 19362900814.	North Sumatra
June	1934	June	1934	Human	Eschar	Weil-Felix			9				9		A tobacco plantation in Medan	Medan, North Sumatra	polygon	3.5854	98.666	Wolff JW, Kouwenaar W. On Rickettsia Diseases in Sumatra. Geneeskundig Tijdschrift voor Nederlandsche Indie. 1936;76(5):272-88. PubMed PMID: 19362900814.	North Sumatra
July	1934	July	1934	Human	Eschar	Weil-Felix			3				3		A tobacco plantation in Medan	Medan, North Sumatra	polygon	3.5854	98.666	Wolff JW, Kouwenaar W. On Rickettsia Diseases in Sumatra. Geneeskundig Tijdschrift voor Nederlandsche Indie. 1936;76(5):272-88. PubMed PMID: 19362900814.	North Sumatra
August	1934	August	1934	Human	Eschar	Weil-Felix			15				15		A tobacco plantation in Medan	Medan, North Sumatra	polygon	3.5854	98.666	Wolff JW, Kouwenaar W. On Rickettsia Diseases in Sumatra. Geneeskundig Tijdschrift voor Nederlandsche Indie. 1936;76(5):272-88. PubMed PMID: 19362900814.	North Sumatra
September	1934	September	1934	Human	Eschar	Weil-Felix			7				7		A tobacco plantation in Medan	Medan, North Sumatra	polygon	3.5854	98.666	Wolff JW, Kouwenaar W. On Rickettsia Diseases in Sumatra. Geneeskundig Tijdschrift voor Nederlandsche Indie. 1936;76(5):272-88. PubMed PMID: 19362900814.	North Sumatra
October	1934	October	1934	Human	Eschar	Weil-Felix			5				5		A tobacco plantation in Medan	Medan, North Sumatra	polygon	3.5854	98.666	Wolff JW, Kouwenaar W. On Rickettsia Diseases in Sumatra. Geneeskundig Tijdschrift voor Nederlandsche Indie. 1936;76(5):272-88. PubMed PMID: 19362900814.	North Sumatra
November	1934	November	1934	Human	Eschar	Weil-Felix			7				7		A tobacco plantation in Medan	Medan, North Sumatra	polygon	3.5854	98.666	Wolff JW, Kouwenaar W. On Rickettsia Diseases in Sumatra. Geneeskundig Tijdschrift voor Nederlandsche Indie. 1936;76(5):272-88. PubMed PMID: 19362900814.	North Sumatra
December	1934	December	1934	Human	Eschar	Weil-Felix			12				12		A tobacco plantation in Medan	Medan, North Sumatra	polygon	3.5854	98.666	Wolff JW, Kouwenaar W. On Rickettsia Diseases in Sumatra. Geneeskundig Tijdschrift voor Nederlandsche Indie. 1936;76(5):272-88. PubMed PMID: 19362900814.	North Sumatra
unknown	1934	unknown	1934	Human	Eschar				1				1		A plantation in Goenoeng Rinteh (Gunung Rintih)	Gunung Rintih village, Sinembah Tanjung Muda Hilir subdistrict, Deli Serdang district, North Sumatra	point	3.37661	98.7218	Wolff JW, Kouwenaar W. On Rickettsia Diseases in Sumatra. Geneeskundig Tijdschrift voor Nederlandsche Indie. 1936;76(5):272-88. PubMed PMID: 19362900814.	North Sumatra
January	1933	January	1933	Human	Eschar	Weil-Felix			15				15		A tobacco plantation in Medan	Medan, North Sumatra	polygon	3.5854	98.666	Wolff JW, Kouwenaar W. On Rickettsia Diseases in Sumatra. Geneeskundig Tijdschrift voor Nederlandsche Indie. 1936;76(5):272-88. PubMed PMID: 19362900814.	North Sumatra
February	1933	February	1933	Human	Eschar	Weil-Felix			5				5		A tobacco plantation in Medan	Medan, North Sumatra	polygon	3.5854	98.666	Wolff JW, Kouwenaar W. On Rickettsia Diseases in Sumatra. Geneeskundig Tijdschrift voor Nederlandsche Indie. 1936;76(5):272-88. PubMed PMID: 19362900814.	North Sumatra
March	1933	March	1933	Human	Eschar	Weil-Felix			7				7		A tobacco plantation in Medan	Medan, North Sumatra	polygon	3.5854	98.666	Wolff JW, Kouwenaar W. On Rickettsia Diseases in Sumatra. Geneeskundig Tijdschrift voor Nederlandsche Indie. 1936;76(5):272-88. PubMed PMID: 19362900814.	North Sumatra
April	1933	April	1933	Human	Eschar	Weil-Felix			4				4		A tobacco plantation in Medan	Medan, North Sumatra	polygon	3.5854	98.666	Wolff JW, Kouwenaar W. On Rickettsia Diseases in Sumatra. Geneeskundig Tijdschrift voor Nederlandsche Indie. 1936;76(5):272-88. PubMed PMID: 19362900814.	North Sumatra
May	1933	May	1933	Human	Eschar	Weil-Felix			12				12		A tobacco plantation in Medan	Medan, North Sumatra	polygon	3.5854	98.666	Wolff JW, Kouwenaar W. On Rickettsia Diseases in Sumatra. Geneeskundig Tijdschrift voor Nederlandsche Indie. 1936;76(5):272-88. PubMed PMID: 19362900814.	North Sumatra
June	1933	June	1933	Human	Eschar	Weil-Felix			1				1		A tobacco plantation in Medan	Medan, North Sumatra	polygon	3.5854	98.666	Wolff JW, Kouwenaar W. On Rickettsia Diseases in Sumatra. Geneeskundig Tijdschrift voor Nederlandsche Indie. 1936;76(5):272-88. PubMed PMID: 19362900814.	North Sumatra
July	1933	July	1933	Human	Eschar	Weil-Felix			12				12		A tobacco plantation in Medan	Medan, North Sumatra	polygon	3.5854	98.666	Wolff JW, Kouwenaar W. On Rickettsia Diseases in Sumatra. Geneeskundig Tijdschrift voor Nederlandsche Indie. 1936;76(5):272-88. PubMed PMID: 19362900814.	North Sumatra
August	1933	August	1933	Human	Eschar	Weil-Felix			15				15		A tobacco plantation in Medan	Medan, North Sumatra	polygon	3.5854	98.666	Wolff JW, Kouwenaar W. On Rickettsia Diseases in Sumatra. Geneeskundig Tijdschrift voor Nederlandsche Indie. 1936;76(5):272-88. PubMed PMID: 19362900814.	North Sumatra
September	1933	September	1933	Human	Eschar	Weil-Felix			2				2		A tobacco plantation in Medan	Medan, North Sumatra	polygon	3.5854	98.666	Wolff JW, Kouwenaar W. On Rickettsia Diseases in Sumatra. Geneeskundig Tijdschrift voor Nederlandsche Indie. 1936;76(5):272-88. PubMed PMID: 19362900814.	North Sumatra
October	1933	October	1933	Human	Eschar	Weil-Felix			7				7		A tobacco plantation in Medan	Medan, North Sumatra	polygon	3.5854	98.666	Wolff JW, Kouwenaar W. On Rickettsia Diseases in Sumatra. Geneeskundig Tijdschrift voor Nederlandsche Indie. 1936;76(5):272-88. PubMed PMID: 19362900814.	North Sumatra
November	1933	November	1933	Human	Eschar	Weil-Felix			15				15		A tobacco plantation in Medan	Medan, North Sumatra	polygon	3.5854	98.666	Wolff JW, Kouwenaar W. On Rickettsia Diseases in Sumatra. Geneeskundig Tijdschrift voor Nederlandsche Indie. 1936;76(5):272-88. PubMed PMID: 19362900814.	North Sumatra
December	1933	December	1933	Human	Eschar	Weil-Felix			11				11		A tobacco plantation in Medan	Medan, North Sumatra	polygon	3.5854	98.666	Wolff JW, Kouwenaar W. On Rickettsia Diseases in Sumatra. Geneeskundig Tijdschrift voor Nederlandsche Indie. 1936;76(5):272-88. PubMed PMID: 19362900814.	North Sumatra
unknown	1933	unknown	1933	Human	Eschar				3				3		A plantation in Goenoeng Rinteh (Gunung Rintih)	Gunung Rintih village, Sinembah Tanjung Muda Hilir subdistrict, Deli Serdang district, North Sumatra	point	3.37661	98.7218	Wolff JW, Kouwenaar W. On Rickettsia Diseases in Sumatra. Geneeskundig Tijdschrift voor Nederlandsche Indie. 1936;76(5):272-88. PubMed PMID: 19362900814.	North Sumatra
January	1932	January	1932	Human	Eschar	Weil-Felix			30				30		A tobacco plantation in Medan	Medan, North Sumatra	polygon	3.5854	98.666	Wolff JW, Kouwenaar W. On Rickettsia Diseases in Sumatra. Geneeskundig Tijdschrift voor Nederlandsche Indie. 1936;76(5):272-88. PubMed PMID: 19362900814.	North Sumatra
February	1932	February	1932	Human	Eschar	Weil-Felix			21				21		A tobacco plantation in Medan	Medan, North Sumatra	polygon	3.5854	98.666	Wolff JW, Kouwenaar W. On Rickettsia Diseases in Sumatra. Geneeskundig Tijdschrift voor Nederlandsche Indie. 1936;76(5):272-88. PubMed PMID: 19362900814.	North Sumatra
March	1932	March	1932	Human	Eschar	Weil-Felix			9				9		A tobacco plantation in Medan	Medan, North Sumatra	polygon	3.5854	98.666	Wolff JW, Kouwenaar W. On Rickettsia Diseases in Sumatra. Geneeskundig Tijdschrift voor Nederlandsche Indie. 1936;76(5):272-88. PubMed PMID: 19362900814.	North Sumatra
April	1932	April	1932	Human	Eschar	Weil-Felix			15				15		A tobacco plantation in Medan	Medan, North Sumatra	polygon	3.5854	98.666	Wolff JW, Kouwenaar W. On Rickettsia Diseases in Sumatra. Geneeskundig Tijdschrift voor Nederlandsche Indie. 1936;76(5):272-88. PubMed PMID: 19362900814.	North Sumatra
May	1932	May	1932	Human	Eschar	Weil-Felix			13				13		A tobacco plantation in Medan	Medan, North Sumatra	polygon	3.5854	98.666	Wolff JW, Kouwenaar W. On Rickettsia Diseases in Sumatra. Geneeskundig Tijdschrift voor Nederlandsche Indie. 1936;76(5):272-88. PubMed PMID: 19362900814.	North Sumatra
June	1932	June	1932	Human	Eschar	Weil-Felix			9				9		A tobacco plantation in Medan	Medan, North Sumatra	polygon	3.5854	98.666	Wolff JW, Kouwenaar W. On Rickettsia Diseases in Sumatra. Geneeskundig Tijdschrift voor Nederlandsche Indie. 1936;76(5):272-88. PubMed PMID: 19362900814.	North Sumatra
July	1932	July	1932	Human	Eschar	Weil-Felix			5				5		A tobacco plantation in Medan	Medan, North Sumatra	polygon	3.5854	98.666	Wolff JW, Kouwenaar W. On Rickettsia Diseases in Sumatra. Geneeskundig Tijdschrift voor Nederlandsche Indie. 1936;76(5):272-88. PubMed PMID: 19362900814.	North Sumatra
August	1932	August	1932	Human	Eschar	Weil-Felix			11				11		A tobacco plantation in Medan	Medan, North Sumatra	polygon	3.5854	98.666	Wolff JW, Kouwenaar W. On Rickettsia Diseases in Sumatra. Geneeskundig Tijdschrift voor Nederlandsche Indie. 1936;76(5):272-88. PubMed PMID: 19362900814.	North Sumatra
September	1932	September	1932	Human	Eschar	Weil-Felix			8				8		A tobacco plantation in Medan	Medan, North Sumatra	polygon	3.5854	98.666	Wolff JW, Kouwenaar W. On Rickettsia Diseases in Sumatra. Geneeskundig Tijdschrift voor Nederlandsche Indie. 1936;76(5):272-88. PubMed PMID: 19362900814.	North Sumatra
October	1932	October	1932	Human	Eschar	Weil-Felix			12				12		A tobacco plantation in Medan	Medan, North Sumatra	polygon	3.5854	98.666	Wolff JW, Kouwenaar W. On Rickettsia Diseases in Sumatra. Geneeskundig Tijdschrift voor Nederlandsche Indie. 1936;76(5):272-88. PubMed PMID: 19362900814.	North Sumatra
November	1932	November	1932	Human	Eschar	Weil-Felix			14				14		A tobacco plantation in Medan	Medan, North Sumatra	polygon	3.5854	98.666	Wolff JW, Kouwenaar W. On Rickettsia Diseases in Sumatra. Geneeskundig Tijdschrift voor Nederlandsche Indie. 1936;76(5):272-88. PubMed PMID: 19362900814.	North Sumatra
December	1932	December	1932	Human	Eschar	Weil-Felix			17				17		A tobacco plantation in Medan	Medan, North Sumatra	polygon	3.5854	98.666	Wolff JW, Kouwenaar W. On Rickettsia Diseases in Sumatra. Geneeskundig Tijdschrift voor Nederlandsche Indie. 1936;76(5):272-88. PubMed PMID: 19362900814.	North Sumatra
unknown	1932	unknown	1932	Human	Eschar				3				3		A plantation in Goenoeng Rinteh (Gunung Rintih)	Gunung Rintih village, Sinembah Tanjung Muda Hilir subdistrict, Deli Serdang district, North Sumatra	point	3.37661	98.7218	Wolff JW, Kouwenaar W. On Rickettsia Diseases in Sumatra. Geneeskundig Tijdschrift voor Nederlandsche Indie. 1936;76(5):272-88. PubMed PMID: 19362900814.	North Sumatra
January	1931	January	1931	Human	Eschar	Weil-Felix			26				26		A tobacco plantation in Medan	Medan, North Sumatra	polygon	3.5854	98.666	Wolff JW, Kouwenaar W. On Rickettsia Diseases in Sumatra. Geneeskundig Tijdschrift voor Nederlandsche Indie. 1936;76(5):272-88. PubMed PMID: 19362900814.	North Sumatra
February	1931	February	1931	Human	Eschar	Weil-Felix			19				19		A tobacco plantation in Medan	Medan, North Sumatra	polygon	3.5854	98.666	Wolff JW, Kouwenaar W. On Rickettsia Diseases in Sumatra. Geneeskundig Tijdschrift voor Nederlandsche Indie. 1936;76(5):272-88. PubMed PMID: 19362900814.	North Sumatra
March	1931	March	1931	Human	Eschar	Weil-Felix			10				10		A tobacco plantation in Medan	Medan, North Sumatra	polygon	3.5854	98.666	Wolff JW, Kouwenaar W. On Rickettsia Diseases in Sumatra. Geneeskundig Tijdschrift voor Nederlandsche Indie. 1936;76(5):272-88. PubMed PMID: 19362900814.	North Sumatra
April	1931	April	1931	Human	Eschar	Weil-Felix			6				6		A tobacco plantation in Medan	Medan, North Sumatra	polygon	3.5854	98.666	Wolff JW, Kouwenaar W. On Rickettsia Diseases in Sumatra. Geneeskundig Tijdschrift voor Nederlandsche Indie. 1936;76(5):272-88. PubMed PMID: 19362900814.	North Sumatra
May	1931	May	1931	Human	Eschar	Weil-Felix			13				13		A tobacco plantation in Medan	Medan, North Sumatra	polygon	3.5854	98.666	Wolff JW, Kouwenaar W. On Rickettsia Diseases in Sumatra. Geneeskundig Tijdschrift voor Nederlandsche Indie. 1936;76(5):272-88. PubMed PMID: 19362900814.	North Sumatra
June	1931	June	1931	Human	Eschar	Weil-Felix			19				19		A tobacco plantation in Medan	Medan, North Sumatra	polygon	3.5854	98.666	Wolff JW, Kouwenaar W. On Rickettsia Diseases in Sumatra. Geneeskundig Tijdschrift voor Nederlandsche Indie. 1936;76(5):272-88. PubMed PMID: 19362900814.	North Sumatra
July	1931	July	1931	Human	Eschar	Weil-Felix			22				22		A tobacco plantation in Medan	Medan, North Sumatra	polygon	3.5854	98.666	Wolff JW, Kouwenaar W. On Rickettsia Diseases in Sumatra. Geneeskundig Tijdschrift voor Nederlandsche Indie. 1936;76(5):272-88. PubMed PMID: 19362900814.	North Sumatra
August	1931	August	1931	Human	Eschar	Weil-Felix			25				25		A tobacco plantation in Medan	Medan, North Sumatra	polygon	3.5854	98.666	Wolff JW, Kouwenaar W. On Rickettsia Diseases in Sumatra. Geneeskundig Tijdschrift voor Nederlandsche Indie. 1936;76(5):272-88. PubMed PMID: 19362900814.	North Sumatra
September	1931	September	1931	Human	Eschar	Weil-Felix			22				22		A tobacco plantation in Medan	Medan, North Sumatra	polygon	3.5854	98.666	Wolff JW, Kouwenaar W. On Rickettsia Diseases in Sumatra. Geneeskundig Tijdschrift voor Nederlandsche Indie. 1936;76(5):272-88. PubMed PMID: 19362900814.	North Sumatra
October	1931	October	1931	Human	Eschar	Weil-Felix			13				13		A tobacco plantation in Medan	Medan, North Sumatra	polygon	3.5854	98.666	Wolff JW, Kouwenaar W. On Rickettsia Diseases in Sumatra. Geneeskundig Tijdschrift voor Nederlandsche Indie. 1936;76(5):272-88. PubMed PMID: 19362900814.	North Sumatra
November	1931	November	1931	Human	Eschar	Weil-Felix			22				22		A tobacco plantation in Medan	Medan, North Sumatra	polygon	3.5854	98.666	Wolff JW, Kouwenaar W. On Rickettsia Diseases in Sumatra. Geneeskundig Tijdschrift voor Nederlandsche Indie. 1936;76(5):272-88. PubMed PMID: 19362900814.	North Sumatra
December	1931	December	1931	Human	Eschar	Weil-Felix			26				26		A tobacco plantation in Medan	Medan, North Sumatra	polygon	3.5854	98.666	Wolff JW, Kouwenaar W. On Rickettsia Diseases in Sumatra. Geneeskundig Tijdschrift voor Nederlandsche Indie. 1936;76(5):272-88. PubMed PMID: 19362900814.	North Sumatra
unknown	1931	unknown	1931	Human	Eschar				3				3		A plantation in Goenoeng Rinteh (Gunung Rintih)	Gunung Rintih village, Sinembah Tanjung Muda Hilir subdistrict, Deli Serdang district, North Sumatra	point	3.37661	98.7218	Wolff JW, Kouwenaar W. On Rickettsia Diseases in Sumatra. Geneeskundig Tijdschrift voor Nederlandsche Indie. 1936;76(5):272-88. PubMed PMID: 19362900814.	North Sumatra
January	1930	January	1930	Human	Eschar	Weil-Felix			17				17		A tobacco plantation in Medan	Medan, North Sumatra	polygon	3.5854	98.666	Wolff JW, Kouwenaar W. On Rickettsia Diseases in Sumatra. Geneeskundig Tijdschrift voor Nederlandsche Indie. 1936;76(5):272-88. PubMed PMID: 19362900814.	North Sumatra
February	1930	February	1930	Human	Eschar	Weil-Felix			7				7		A tobacco plantation in Medan	Medan, North Sumatra	polygon	3.5854	98.666	Wolff JW, Kouwenaar W. On Rickettsia Diseases in Sumatra. Geneeskundig Tijdschrift voor Nederlandsche Indie. 1936;76(5):272-88. PubMed PMID: 19362900814.	North Sumatra
March	1930	March	1930	Human	Eschar	Weil-Felix			9				9		A tobacco plantation in Medan	Medan, North Sumatra	polygon	3.5854	98.666	Wolff JW, Kouwenaar W. On Rickettsia Diseases in Sumatra. Geneeskundig Tijdschrift voor Nederlandsche Indie. 1936;76(5):272-88. PubMed PMID: 19362900814.	North Sumatra
April	1930	April	1930	Human	Eschar	Weil-Felix			10				10		A tobacco plantation in Medan	Medan, North Sumatra	polygon	3.5854	98.666	Wolff JW, Kouwenaar W. On Rickettsia Diseases in Sumatra. Geneeskundig Tijdschrift voor Nederlandsche Indie. 1936;76(5):272-88. PubMed PMID: 19362900814.	North Sumatra
May	1930	May	1930	Human	Eschar	Weil-Felix			17				17		A tobacco plantation in Medan	Medan, North Sumatra	polygon	3.5854	98.666	Wolff JW, Kouwenaar W. On Rickettsia Diseases in Sumatra. Geneeskundig Tijdschrift voor Nederlandsche Indie. 1936;76(5):272-88. PubMed PMID: 19362900814.	North Sumatra
June	1930	June	1930	Human	Eschar	Weil-Felix			23				23		A tobacco plantation in Medan	Medan, North Sumatra	polygon	3.5854	98.666	Wolff JW, Kouwenaar W. On Rickettsia Diseases in Sumatra. Geneeskundig Tijdschrift voor Nederlandsche Indie. 1936;76(5):272-88. PubMed PMID: 19362900814.	North Sumatra
July	1930	July	1930	Human	Eschar	Weil-Felix			16				16		A tobacco plantation in Medan	Medan, North Sumatra	polygon	3.5854	98.666	Wolff JW, Kouwenaar W. On Rickettsia Diseases in Sumatra. Geneeskundig Tijdschrift voor Nederlandsche Indie. 1936;76(5):272-88. PubMed PMID: 19362900814.	North Sumatra
August	1930	August	1930	Human	Eschar	Weil-Felix			13				13		A tobacco plantation in Medan	Medan, North Sumatra	polygon	3.5854	98.666	Wolff JW, Kouwenaar W. On Rickettsia Diseases in Sumatra. Geneeskundig Tijdschrift voor Nederlandsche Indie. 1936;76(5):272-88. PubMed PMID: 19362900814.	North Sumatra
September	1930	September	1930	Human	Eschar	Weil-Felix			29				29		A tobacco plantation in Medan	Medan, North Sumatra	polygon	3.5854	98.666	Wolff JW, Kouwenaar W. On Rickettsia Diseases in Sumatra. Geneeskundig Tijdschrift voor Nederlandsche Indie. 1936;76(5):272-88. PubMed PMID: 19362900814.	North Sumatra
October	1930	October	1930	Human	Eschar	Weil-Felix			23				23		A tobacco plantation in Medan	Medan, North Sumatra	polygon	3.5854	98.666	Wolff JW, Kouwenaar W. On Rickettsia Diseases in Sumatra. Geneeskundig Tijdschrift voor Nederlandsche Indie. 1936;76(5):272-88. PubMed PMID: 19362900814.	North Sumatra
November	1930	November	1930	Human	Eschar	Weil-Felix			30				30		A tobacco plantation in Medan	Medan, North Sumatra	polygon	3.5854	98.666	Wolff JW, Kouwenaar W. On Rickettsia Diseases in Sumatra. Geneeskundig Tijdschrift voor Nederlandsche Indie. 1936;76(5):272-88. PubMed PMID: 19362900814.	North Sumatra
December	1930	December	1930	Human	Eschar	Weil-Felix			31				31		A tobacco plantation in Medan	Medan, North Sumatra	polygon	3.5854	98.666	Wolff JW, Kouwenaar W. On Rickettsia Diseases in Sumatra. Geneeskundig Tijdschrift voor Nederlandsche Indie. 1936;76(5):272-88. PubMed PMID: 19362900814.	North Sumatra
March	1930	April	1930	Human	Eschar	Weil-Felix			1				1			Medan Pathology Laboratory, Madras Hulu village, Medan Polonia subdistrict, Kota Medan district, North Sumatra	point	3.58068	98.672	Wolff JW. Observations in Tsutsugamushi Fever and Tropical Typhus. Geneeskundig Tijdschrift voor Nederlandsche Indie. 1931;71(1):35-45. PubMed PMID: 19312901432.	North Sumatra
unknown	1930	unknown	1930	Human	Eschar				6				6		A plantation in Goenoeng Rinteh (Gunung Rintih)	Gunung Rintih village, Sinembah Tanjung Muda Hilir subdistrict, Deli Serdang district, North Sumatra	point	3.37661	98.7218	Wolff JW, Kouwenaar W. On Rickettsia Diseases in Sumatra. Geneeskundig Tijdschrift voor Nederlandsche Indie. 1936;76(5):272-88. PubMed PMID: 19362900814.	North Sumatra
December	1929	December	1929	Human	Eschar	Weil-Felix			1				1			Bangkattan Hospital, Rambung Barat village Binjai Selatan subdistrict, Kota Binjai district, North Sumatera	point	3.59906	98.4885	Wolff JW. Observations in Tsutsugamushi Fever and Tropical Typhus. Geneeskundig Tijdschrift voor Nederlandsche Indie. 1931;71(1):35-45. PubMed PMID: 19312901432.	North Sumatra
unknown	1929	unknown	1929	Human	Eschar				5				5		A plantation in Goenoeng Rinteh (Gunung Rintih)	Gunung Rintih village, Sinembah Tanjung Muda Hilir subdistrict, Deli Serdang district, North Sumatra	point	3.37661	98.7218	Wolff JW, Kouwenaar W. On Rickettsia Diseases in Sumatra. Geneeskundig Tijdschrift voor Nederlandsche Indie. 1936;76(5):272-88. PubMed PMID: 19362900814.	North Sumatra
unknown	1928	unknown	1928	Human	Eschar				0				0		A plantation in Goenoeng Rinteh (Gunung Rintih)	Gunung Rintih village, Sinembah Tanjung Muda Hilir subdistrict, Deli Serdang district, North Sumatra	point	3.37661	98.7218	Wolff JW, Kouwenaar W. On Rickettsia Diseases in Sumatra. Geneeskundig Tijdschrift voor Nederlandsche Indie. 1936;76(5):272-88. PubMed PMID: 19362900814.	North Sumatra
unknown	1927	unknown	1927	Human	Eschar				2				2		A plantation in Goenoeng Rinteh (Gunung Rintih)	Gunung Rintih village, Sinembah Tanjung Muda Hilir subdistrict, Deli Serdang district, North Sumatra	point	3.37661	98.7218	Wolff JW, Kouwenaar W. On Rickettsia Diseases in Sumatra. Geneeskundig Tijdschrift voor Nederlandsche Indie. 1936;76(5):272-88. PubMed PMID: 19362900814.	North Sumatra
unknown	1926	unknown	1926	Human	Eschar				5				5		A plantation in Goenoeng Rinteh (Gunung Rintih)	Gunung Rintih village, Sinembah Tanjung Muda Hilir subdistrict, Deli Serdang district, North Sumatra	point	3.37661	98.7218	Wolff JW, Kouwenaar W. On Rickettsia Diseases in Sumatra. Geneeskundig Tijdschrift voor Nederlandsche Indie. 1936;76(5):272-88. PubMed PMID: 19362900814.	North Sumatra
unknown	1925	unknown	1925	Human	Eschar				1				1		A plantation in Goenoeng Rinteh (Gunung Rintih)	Gunung Rintih village, Sinembah Tanjung Muda Hilir subdistrict, Deli Serdang district, North Sumatra	point	3.37661	98.7218	Wolff JW, Kouwenaar W. On Rickettsia Diseases in Sumatra. Geneeskundig Tijdschrift voor Nederlandsche Indie. 1936;76(5):272-88. PubMed PMID: 19362900814.	North Sumatra
unknown	1924	unknown	1924	Human	Eschar				6				6		A plantation in Goenoeng Rinteh (Gunung Rintih)	Gunung Rintih village, Sinembah Tanjung Muda Hilir subdistrict, Deli Serdang district, North Sumatra	point	3.37661	98.7218	Wolff JW, Kouwenaar W. On Rickettsia Diseases in Sumatra. Geneeskundig Tijdschrift voor Nederlandsche Indie. 1936;76(5):272-88. PubMed PMID: 19362900814.	North Sumatra
unknown	1923	unknown	1923	Human	Eschar				0				0		A plantation in Goenoeng Rinteh (Gunung Rintih)	Gunung Rintih village, Sinembah Tanjung Muda Hilir subdistrict, Deli Serdang district, North Sumatra	point	3.37661	98.7218	Wolff JW, Kouwenaar W. On Rickettsia Diseases in Sumatra. Geneeskundig Tijdschrift voor Nederlandsche Indie. 1936;76(5):272-88. PubMed PMID: 19362900814.	North Sumatra
unknown	1922	unknown	1922	Human	Eschar				7				7		A plantation in Goenoeng Rinteh (Gunung Rintih)	Gunung Rintih village, Sinembah Tanjung Muda Hilir subdistrict, Deli Serdang district, North Sumatra	point	3.37661	98.7218	Wolff JW, Kouwenaar W. On Rickettsia Diseases in Sumatra. Geneeskundig Tijdschrift voor Nederlandsche Indie. 1936;76(5):272-88. PubMed PMID: 19362900814.	North Sumatra
unknown	1921	unknown	1921	Human	Eschar				6				6		A plantation in Goenoeng Rinteh (Gunung Rintih)	Gunung Rintih village, Sinembah Tanjung Muda Hilir subdistrict, Deli Serdang district, North Sumatra	point	3.37661	98.7218	Wolff JW, Kouwenaar W. On Rickettsia Diseases in Sumatra. Geneeskundig Tijdschrift voor Nederlandsche Indie. 1936;76(5):272-88. PubMed PMID: 19362900814.	North Sumatra
unknown	1920	unknown	1920	Human	Eschar				5				5		A plantation in Goenoeng Rinteh (Gunung Rintih)	Gunung Rintih village, Sinembah Tanjung Muda Hilir subdistrict, Deli Serdang district, North Sumatra	point	3.37661	98.7218	Wolff JW, Kouwenaar W. On Rickettsia Diseases in Sumatra. Geneeskundig Tijdschrift voor Nederlandsche Indie. 1936;76(5):272-88. PubMed PMID: 19362900814.	North Sumatra
unknown	1919	unknown	1919	Human	Eschar				4				4		A plantation in Goenoeng Rinteh (Gunung Rintih)	Gunung Rintih village, Sinembah Tanjung Muda Hilir subdistrict, Deli Serdang district, North Sumatra	point	3.37661	98.7218	Wolff JW, Kouwenaar W. On Rickettsia Diseases in Sumatra. Geneeskundig Tijdschrift voor Nederlandsche Indie. 1936;76(5):272-88. PubMed PMID: 19362900814.	North Sumatra
unknown	1918	unknown	1918	Human	Eschar				8				8		A plantation in Goenoeng Rinteh (Gunung Rintih)	Gunung Rintih village, Sinembah Tanjung Muda Hilir subdistrict, Deli Serdang district, North Sumatra	point	3.37661	98.7218	Wolff JW, Kouwenaar W. On Rickettsia Diseases in Sumatra. Geneeskundig Tijdschrift voor Nederlandsche Indie. 1936;76(5):272-88. PubMed PMID: 19362900814.	North Sumatra
unknown	1917	unknown	1917	Human	Eschar				6				6		A plantation in Goenoeng Rinteh (Gunung Rintih)	Gunung Rintih village, Sinembah Tanjung Muda Hilir subdistrict, Deli Serdang district, North Sumatra	point	3.37661	98.7218	Wolff JW, Kouwenaar W. On Rickettsia Diseases in Sumatra. Geneeskundig Tijdschrift voor Nederlandsche Indie. 1936;76(5):272-88. PubMed PMID: 19362900814.	North Sumatra
unknown	1916	unknown	1916	Human	Eschar				5				5		A plantation in Goenoeng Rinteh (Gunung Rintih)	Gunung Rintih village, Sinembah Tanjung Muda Hilir subdistrict, Deli Serdang district, North Sumatra	point	3.37661	98.7218	Wolff JW, Kouwenaar W. On Rickettsia Diseases in Sumatra. Geneeskundig Tijdschrift voor Nederlandsche Indie. 1936;76(5):272-88. PubMed PMID: 19362900814.	North Sumatra
unknown	1915	unknown	1915	Human	Eschar				3				3		A plantation in Goenoeng Rinteh (Gunung Rintih)	Gunung Rintih village, Sinembah Tanjung Muda Hilir subdistrict, Deli Serdang district, North Sumatra	point	3.37661	98.7218	Wolff JW, Kouwenaar W. On Rickettsia Diseases in Sumatra. Geneeskundig Tijdschrift voor Nederlandsche Indie. 1936;76(5):272-88. PubMed PMID: 19362900814.	North Sumatra
unknown	1914	unknown	1914	Human	Eschar				4				4		A plantation in Goenoeng Rinteh (Gunung Rintih)	Gunung Rintih village, Sinembah Tanjung Muda Hilir subdistrict, Deli Serdang district, North Sumatra	point	3.37661	98.7218	Wolff JW, Kouwenaar W. On Rickettsia Diseases in Sumatra. Geneeskundig Tijdschrift voor Nederlandsche Indie. 1936;76(5):272-88. PubMed PMID: 19362900814.	North Sumatra
unknown	1913	unknown	1913	Human	Eschar				6				6		A plantation in Goenoeng Rinteh (Gunung Rintih)	Gunung Rintih village, Sinembah Tanjung Muda Hilir subdistrict, Deli Serdang district, North Sumatra	point	3.37661	98.7218	Wolff JW, Kouwenaar W. On Rickettsia Diseases in Sumatra. Geneeskundig Tijdschrift voor Nederlandsche Indie. 1936;76(5):272-88. PubMed PMID: 19362900814.	North Sumatra
unknown	1912	unknown	1912	Human	Eschar				3				3		A plantation in Goenoeng Rinteh (Gunung Rintih)	Gunung Rintih village, Sinembah Tanjung Muda Hilir subdistrict, Deli Serdang district, North Sumatra	point	3.37661	98.7218	Wolff JW, Kouwenaar W. On Rickettsia Diseases in Sumatra. Geneeskundig Tijdschrift voor Nederlandsche Indie. 1936;76(5):272-88. PubMed PMID: 19362900814.	North Sumatra
unknown	1911	unknown	1911	Human	Eschar				3				3		A plantation in Goenoeng Rinteh (Gunung Rintih)	Gunung Rintih village, Sinembah Tanjung Muda Hilir subdistrict, Deli Serdang district, North Sumatra	point	3.37661	98.7218	Wolff JW, Kouwenaar W. On Rickettsia Diseases in Sumatra. Geneeskundig Tijdschrift voor Nederlandsche Indie. 1936;76(5):272-88. PubMed PMID: 19362900814.	North Sumatra
unknown	1910	unknown	1910	Human	Eschar				7				7		A plantation in Goenoeng Rinteh (Gunung Rintih)	Gunung Rintih village, Sinembah Tanjung Muda Hilir subdistrict, Deli Serdang district, North Sumatra	point	3.37661	98.7218	Wolff JW, Kouwenaar W. On Rickettsia Diseases in Sumatra. Geneeskundig Tijdschrift voor Nederlandsche Indie. 1936;76(5):272-88. PubMed PMID: 19362900814.	North Sumatra
unknown	1909	unknown	1909	Human	Eschar				19				19		A plantation in Goenoeng Rinteh (Gunung Rintih)	Gunung Rintih village, Sinembah Tanjung Muda Hilir subdistrict, Deli Serdang district, North Sumatra	point	3.37661	98.7218	Wolff JW, Kouwenaar W. On Rickettsia Diseases in Sumatra. Geneeskundig Tijdschrift voor Nederlandsche Indie. 1936;76(5):272-88. PubMed PMID: 19362900814.	North Sumatra
January	1908	January	1908	Human	Eschar	Clinical diagnosis only with physician suspicion, unspecified			15				15			Senembah Maatschappij, Medan Sinembah village, Tanjung Morawa subdistrict, Deli Serdang district, Sumatra Utara	point	3.42451	98.7045	Schüffner W. Pseudotyphoid Fover in Deli, Sumatra (a variety of Japanese Kedani Fever). Philippine Journal of Science 1915;10(5):345-53.	North Sumatra
February	1908	February	1908	Human	Eschar	Clinical diagnosis only with physician suspicion, unspecified			12				12			Senembah Maatschappij, Medan Sinembah village, Tanjung Morawa subdistrict, Deli Serdang district, Sumatra Utara	point	3.42451	98.7045	Schüffner W. Pseudotyphoid Fover in Deli, Sumatra (a variety of Japanese Kedani Fever). Philippine Journal of Science 1915;10(5):345-53.	North Sumatra
March	1908	March	1908	Human	Eschar	Clinical diagnosis only with physician suspicion, unspecified			10				10			Senembah Maatschappij, Medan Sinembah village, Tanjung Morawa subdistrict, Deli Serdang district, Sumatra Utara	point	3.42451	98.7045	Schüffner W. Pseudotyphoid Fover in Deli, Sumatra (a variety of Japanese Kedani Fever). Philippine Journal of Science 1915;10(5):345-53.	North Sumatra
April	1908	April	1908	Human	Eschar	Clinical diagnosis only with physician suspicion, unspecified			6				6			Senembah Maatschappij, Medan Sinembah village, Tanjung Morawa subdistrict, Deli Serdang district, Sumatra Utara	point	3.42451	98.7045	Schüffner W. Pseudotyphoid Fover in Deli, Sumatra (a variety of Japanese Kedani Fever). Philippine Journal of Science 1915;10(5):345-53.	North Sumatra
May	1908	May	1908	Human	Eschar	Clinical diagnosis only with physician suspicion, unspecified			5				5			Senembah Maatschappij, Medan Sinembah village, Tanjung Morawa subdistrict, Deli Serdang district, Sumatra Utara	point	3.42451	98.7045	Schüffner W. Pseudotyphoid Fover in Deli, Sumatra (a variety of Japanese Kedani Fever). Philippine Journal of Science 1915;10(5):345-53.	North Sumatra
June	1908	June	1908	Human	Eschar	Clinical diagnosis only with physician suspicion, unspecified			16				16			Senembah Maatschappij, Medan Sinembah village, Tanjung Morawa subdistrict, Deli Serdang district, Sumatra Utara	point	3.42451	98.7045	Schüffner W. Pseudotyphoid Fover in Deli, Sumatra (a variety of Japanese Kedani Fever). Philippine Journal of Science 1915;10(5):345-53.	North Sumatra
July	1908	July	1908	Human	Eschar	Clinical diagnosis only with physician suspicion, unspecified			19				19			Senembah Maatschappij, Medan Sinembah village, Tanjung Morawa subdistrict, Deli Serdang district, Sumatra Utara	point	3.42451	98.7045	Schüffner W. Pseudotyphoid Fover in Deli, Sumatra (a variety of Japanese Kedani Fever). Philippine Journal of Science 1915;10(5):345-53.	North Sumatra
August	1908	August	1908	Human	Eschar	Clinical diagnosis only with physician suspicion, unspecified			19				19			Senembah Maatschappij, Medan Sinembah village, Tanjung Morawa subdistrict, Deli Serdang district, Sumatra Utara	point	3.42451	98.7045	Schüffner W. Pseudotyphoid Fover in Deli, Sumatra (a variety of Japanese Kedani Fever). Philippine Journal of Science 1915;10(5):345-53.	North Sumatra
September	1908	September	1908	Human	Eschar	Clinical diagnosis only with physician suspicion, unspecified			7				7			Senembah Maatschappij, Medan Sinembah village, Tanjung Morawa subdistrict, Deli Serdang district, Sumatra Utara	point	3.42451	98.7045	Schüffner W. Pseudotyphoid Fover in Deli, Sumatra (a variety of Japanese Kedani Fever). Philippine Journal of Science 1915;10(5):345-53.	North Sumatra
October	1908	October	1908	Human	Eschar	Clinical diagnosis only with physician suspicion, unspecified			5				5			Senembah Maatschappij, Medan Sinembah village, Tanjung Morawa subdistrict, Deli Serdang district, Sumatra Utara	point	3.42451	98.7045	Schüffner W. Pseudotyphoid Fover in Deli, Sumatra (a variety of Japanese Kedani Fever). Philippine Journal of Science 1915;10(5):345-53.	North Sumatra
November	1908	November	1908	Human	Eschar	Clinical diagnosis only with physician suspicion, unspecified			25				25			Senembah Maatschappij, Medan Sinembah village, Tanjung Morawa subdistrict, Deli Serdang district, Sumatra Utara	point	3.42451	98.7045	Schüffner W. Pseudotyphoid Fover in Deli, Sumatra (a variety of Japanese Kedani Fever). Philippine Journal of Science 1915;10(5):345-53.	North Sumatra
December	1908	December	1908	Human	Eschar	Clinical diagnosis only with physician suspicion, unspecified			19				19			Senembah Maatschappij, Medan Sinembah village, Tanjung Morawa subdistrict, Deli Serdang district, Sumatra Utara	point	3.42451	98.7045	Schüffner W. Pseudotyphoid Fover in Deli, Sumatra (a variety of Japanese Kedani Fever). Philippine Journal of Science 1915;10(5):345-53.	North Sumatra
unknown	1908	unknown	1908	Human	Eschar				34				34		A plantation in Goenoeng Rinteh (Gunung Rintih)	Gunung Rintih village, Sinembah Tanjung Muda Hilir subdistrict, Deli Serdang district, North Sumatra	point	3.37661	98.7218	Wolff JW, Kouwenaar W. On Rickettsia Diseases in Sumatra. Geneeskundig Tijdschrift voor Nederlandsche Indie. 1936;76(5):272-88. PubMed PMID: 19362900814.	North Sumatra
June	1929	June	1929	Human	Weil-Felix				1				1			Bangkattan Hospital, Rambung Barat village Binjai Selatan subdistrict, Kota Binjai district, North Sumatera	point	3.59906	98.4885	Wolff JW. Observations in Tsutsugamushi Fever and Tropical Typhus. Geneeskundig Tijdschrift voor Nederlandsche Indie. 1931;71(1):35-45. PubMed PMID: 19312901432.	North Sumatra
July	1928	August	1928	Human	Weil-Felix				1				1			Padang Bulan village, Medan Baru subdistrict, Medan City, Sumatra Utara	point	3.56146	98.6576	Wolff JW. Tropical Typhus, a Disease resembling Typhus Fever. Geneeskundig Tijdschrift voor Nederlandsche Indie. 1929;69:429-58.	North Sumatra
April	1923	July	1923	Human	Weil-Felix				2				2			Bangkattan Hospital, Rambung Barat village Binjai Selatan subdistrict, Kota Binjai district, North Sumatera	point	3.59906	98.4885	Wolff JW. Tropical Typhus, a Disease resembling Typhus Fever. Geneeskundig Tijdschrift voor Nederlandsche Indie. 1929;69:429-58.	North Sumatra
April	1997	June	1997	Human	ELISA			53			5	9.4				Gambir, Gag village, Waigeo Barat Kepulauan subdistrict, Raja Ampat district, West Papua	point	-0.4333	129.9	Richards AL, Ratiwayanto S, Rahardjo E, Kelly DJ, Dasch GA, Fryauff DJ, et al. Serologic evidence of infection with ehrlichiae and spotted fever group rickettsiae among residents of Gag Island, Indonesia. American Journal of Tropical Medicine and Hygiene. 2003;68(4):480-4.	Waigeo+
unknown	2004	unknown	2011	L akamushi	O.tsu dx not performed (vector presence data only)											Sunter, Tanjung Priok subdistrict, Jakarta Utara district, Jakarta, Indonesia	point	-6.1408	106.87	Ristiyanto, Handayani F, Mulyono A, Yuliadi B. Ektoparasit tungau trombikulid dan inangnya serta peluang penularan scrub typhus di beberapa daerah Pulau Jawa. Vektora. 2016;8(1):41-52.	Jakarta
March	1948	April	1949	L akamushi	O.tsu dx not performed (vector presence data only)										Animal inoculation (white mice, guinea pig), then isolation	Doekoe (Duku), Karet Tengsin village, Tanah Abang subdistrict, Jakarta Pusat district, Jakarta	point	-6.20083	106.812	Gispen R. The Role of Rats and Mites in the Transmission of Epidemic Scrub Typhus in Batavia. Documenta Neerlandica et Indonesica de Morbis Tropicis. 1950;2(1):23-35.	Jakarta
January	1981	January	1981	L arenicola	O.tsu dx not performed (vector presence data only)											Tanjung Riau village, Sekupang subdistrict, Batam City district, Kepulauan Riau	point	1.1167	103.917	Hadi T, Nalim S, Wasito S, Purnomo. A survey on small mammals and their parasites in Batam Island, Riau, Indonesia. Buletin Penelitian Kesehatan. 1982;10(1):1-6.	Bintan+
September	1975	May	1976	L arenicola	Isolation			6	1	16.67					Numbers tested/positive refer to numbers of pools. Suspension from the chigger pools were inoculated intraperitoneally to adult mice. Then isolates positivity were confirmed through (excerpt) further passage in mice, indirect flourescent antibody testing of mouse sera for R. tsutsugamushi antibodies, and direct examination for rickettsiae in Giemsa stained smears of peritoneal exudates.	Ancol village, Pademangan subdistrict, Jakarta Utara district, Jakarta	point	-6.12542	106.85	Dennis DT, Hadi TR, Brown RJ, Sukaeri S, Leksana B, Cholid R. A survey of scrub and murine typhus in the Ancol section of Jakarta, Indonesia. Southeast Asian Journal of Tropical Medicine and Public Health. 1981;12(4):574-80.	Jakarta
unknown	2004	unknown	2011	L arenicola	O.tsu dx not performed (vector presence data only)											Ancol village, Pademangan subdistrict, Jakarta Utara district, Jakarta	point	-6.1264	106.829	Ristiyanto, Handayani F, Mulyono A, Yuliadi B. Ektoparasit tungau trombikulid dan inangnya serta peluang penularan scrub typhus di beberapa daerah Pulau Jawa. Vektora. 2016;8(1):41-52.	Jakarta
unknown	2005	unknown	2011	L deliense	O.tsu dx not performed (vector presence data only)											Pasauran village, Cinangka subdistrict, Serang district, Banten	point	-6.217	105.847	Ristiyanto, Handayani F, Mulyono A, Yuliadi B. Ektoparasit tungau trombikulid dan inangnya serta peluang penularan scrub typhus di beberapa daerah Pulau Jawa. Vektora. 2016;8(1):41-52.	Banten
June	1981	June	1981	L deliense	O.tsu dx not performed (vector presence data only)										This is from the slides (microscopic slides with insects mounted) documented by B2P2VRP. I went there to catalogue them. There might be overlap with other published studies, so I only included the ones with location not already on the extracted data above.	Keban Agung village, Bermani Ilir subdistrict, Kepahiang district, Bengkulu	point	-3.67554	102.693	B2P2VRP, Salatiga	Bengkulu
March	1981	March	1981	L deliense	O.tsu dx not performed (vector presence data only)										This is from the slides (microscopic slides with insects mounted) documented by B2P2VRP. I went there to catalogue them. There might be overlap with other published studies, so I only included the ones with location not already on the extracted data above.	Siabun village, Bukit Peninjauan II, Sukaraja subdistrict, Seluma district, Bengkulu	point	-3.95492	102.402	B2P2VRP, Salatiga	Bengkulu
July	1980	July	1980	L deliense	O.tsu dx not performed (vector presence data only)										This is from the slides (microscopic slides with insects mounted) documented by B2P2VRP. I went there to catalogue them. There might be overlap with other published studies, so I only included the ones with location not already on the extracted data above.	Gunung Agung village, Arga Makmur subdistrict, North Bengkulu district, Bengkulu	point	-3.38058	102.202	B2P2VRP, Salatiga	Bengkulu
August	1976	August	1976	L deliense	O.tsu dx not performed (vector presence data only)										Isolation of O. tsu was attempted on mite pools, but none positive. But it was not specified what species was analysed.	West Cave, Ambroben village, Biak Kota subdistrict, Biak Numfor district, Papua	point	-1.1833	136.117	Hadi TR, Nalim S, Sukaeri, Dennis D. Scrub typhus survey of Biak and Owi islands: ectoparasites of small mammals and rickettsial isolations. Southeast Asian Journal of Tropical Medicine and Public Health. 1980;11(2):220-6.	Biak
August	1976	August	1976	L deliense	O.tsu dx not performed (vector presence data only)										Isolation of O. tsu was attempted on mite pools, but none positive. But it was not specified what species was analysed.	Korem village, Biak Utara subdistrict, Kota Biak district, Papua	point	-0.9167	136.05	Hadi TR, Nalim S, Sukaeri, Dennis D. Scrub typhus survey of Biak and Owi islands: ectoparasites of small mammals and rickettsial isolations. Southeast Asian Journal of Tropical Medicine and Public Health. 1980;11(2):220-6.	Biak
unknown	2005	unknown	2011	L deliense	O.tsu dx not performed (vector presence data only)											Sunter, Tanjung Priok subdistrict, Jakarta Utara district, Jakarta, Indonesia	point	-6.1408	106.87	Ristiyanto, Handayani F, Mulyono A, Yuliadi B. Ektoparasit tungau trombikulid dan inangnya serta peluang penularan scrub typhus di beberapa daerah Pulau Jawa. Vektora. 2016;8(1):41-52.	Jakarta
unknown	2005	unknown	2011	L deliense	O.tsu dx not performed (vector presence data only)											Ragunan village, Pasar Minggu subdistrict, Jakarta Selatan district, Jakarta	point	-6.2979	106.821	Ristiyanto, Handayani F, Mulyono A, Yuliadi B. Ektoparasit tungau trombikulid dan inangnya serta peluang penularan scrub typhus di beberapa daerah Pulau Jawa. Vektora. 2016;8(1):41-52.	Jakarta
unknown	2005	unknown	2011	L deliense	O.tsu dx not performed (vector presence data only)											Cawang village, Kramat Jati subdistrict, Jakarta Timur district, Jakarta	point	-6.2507	106.868	Ristiyanto, Handayani F, Mulyono A, Yuliadi B. Ektoparasit tungau trombikulid dan inangnya serta peluang penularan scrub typhus di beberapa daerah Pulau Jawa. Vektora. 2016;8(1):41-52.	Jakarta
unknown	2005	unknown	2011	L deliense	O.tsu dx not performed (vector presence data only)											Cilandak subdistrict, Jakarta Selatan district, Jakarta	point	-6.2924	106.794	Ristiyanto, Handayani F, Mulyono A, Yuliadi B. Ektoparasit tungau trombikulid dan inangnya serta peluang penularan scrub typhus di beberapa daerah Pulau Jawa. Vektora. 2016;8(1):41-52.	Jakarta
unknown	1985	unknown	1985	L deliense	O.tsu dx not performed (vector presence data only)										The survey date was not mentioned. Article publication year was used.	Sunter, Tanjung Priok subdistrict, Jakarta Utara district, Jakarta, Indonesia	point	-6.1408	106.87	Hadi TR, Sarbini S. Trombiculid mites of Sunter, North Jakarta Indonesia. The Southeast Asian journal of tropical medicine and public health. 1985;16(1):126-7.	Jakarta
July	1977	June	1978	L deliense	O.tsu dx not performed (vector presence data only)											Kramat Tunggak, Tugu Utara village, Koja subdistrict, Jakarta Utara district, Jakarta	point	-6.12195	106.918	Liat LB, Hadi TR, Sustriayu N. Rodent and scrub typhus survey in a ricefield at Kramat Tunngak area, Tanjung Priok, Jakarta, Indonesia. Southeast Asian Journal of Tropical Medicine and Public Health. 1980;11(2):232-9.	Jakarta
April	1943	April	1943	L deliense	O.tsu dx not performed (vector presence data only)										This is from the slides (microscopic slides with insects mounted) documented by B2P2VRP. I went there to catalogue them. There might be overlap with other published studies, so I only included the ones with location not already on the extracted data above.	Kebayoran Baru subdistrict, South Jakarta city, Jakarta	point	-6.24672	106.801	B2P2VRP, Salatiga	Jakarta
August	1985	January	1986	L deliense	O.tsu dx not performed (vector presence data only)											Puding village, Kumpeh subdistrict, Muaro Jambi district, Jambi	point	-1.563	103.876	Nurisa I, Hadi TR, Nurindriani N. A study on bionomics of scrub typhus vector and its host species in a transmigration scheme of Kumpeh, Jambi, Sumatera. [Indonesian]. Bulletin of Health Studies in Indonesia. 1988;16(2):35-47.	Jambi
June	1978	June	1978	L deliense	O.tsu dx not performed (vector presence data only)										This is from the slides (microscopic slides with insects mounted) documented by B2P2VRP. I went there to catalogue them. There might be overlap with other published studies, so I only included the ones with location not already on the extracted data above.	Singkut subdistrict, Sarolangun distirct, Jambi	point	-2.52195	102.697	B2P2VRP, Salatiga	Jambi
April	1976	April	1976	L deliense	O.tsu dx not performed (vector presence data only)											Sido Ono area, Sido Harjo village, Tabir Lintas subdistrict, Merangin district, Jambi	point	-1.9167	102.317	Hadi TR, Sarbini S, Dennis DT. Survey of small mammal ectoparasites in West Sumatra, Indonesia. Southeast Asian Journal of Tropical Medicine & Public Health. 1981;12(2):275-7.	Jambi
unknown	2004	unknown	2011	L deliense	O.tsu dx not performed (vector presence data only)											Cibodas village (?), Bungursari subdistrict, Purwakarta district, West Java	point	-6.42002	107.504	Ristiyanto, Handayani F, Mulyono A, Yuliadi B. Ektoparasit tungau trombikulid dan inangnya serta peluang penularan scrub typhus di beberapa daerah Pulau Jawa. Vektora. 2016;8(1):41-52.	West Java
unknown	2005	unknown	2011	L deliense	O.tsu dx not performed (vector presence data only)											Situ Gunung, Sukamanis village, Kadudampit subdistrict, Sukabumi district, West Java	point	-6.83079	106.923	Ristiyanto, Handayani F, Mulyono A, Yuliadi B. Ektoparasit tungau trombikulid dan inangnya serta peluang penularan scrub typhus di beberapa daerah Pulau Jawa. Vektora. 2016;8(1):41-52.	West Java
unknown	2005	unknown	2011	L deliense	O.tsu dx not performed (vector presence data only)											Gunung Masigit village, Cipatat subdistrict, Bandung Barat district, West Java	point	-7.0692	106.605	Ristiyanto, Handayani F, Mulyono A, Yuliadi B. Ektoparasit tungau trombikulid dan inangnya serta peluang penularan scrub typhus di beberapa daerah Pulau Jawa. Vektora. 2016;8(1):41-52.	West Java
unknown	2005	unknown	2011	L deliense	O.tsu dx not performed (vector presence data only)											Cibuni, RancaBali subdistrict, Bandung district, West Java	point	-7.1898	107.333	Ristiyanto, Handayani F, Mulyono A, Yuliadi B. Ektoparasit tungau trombikulid dan inangnya serta peluang penularan scrub typhus di beberapa daerah Pulau Jawa. Vektora. 2016;8(1):41-52.	West Java
unknown	2005	unknown	2011	L deliense	O.tsu dx not performed (vector presence data only)											Cibeureum village, Cisarua subdistrict, Bogor district, West Java	point	-6.72132	106.949	Ristiyanto, Handayani F, Mulyono A, Yuliadi B. Ektoparasit tungau trombikulid dan inangnya serta peluang penularan scrub typhus di beberapa daerah Pulau Jawa. Vektora. 2016;8(1):41-52.	West Java
unknown	2005	unknown	2011	L deliense	O.tsu dx not performed (vector presence data only)											Gunung Cereme, Bantaragung village, Sindangwangi subdistrict, Majalengka district, West Java	point	-6.89306	108.407	Ristiyanto, Handayani F, Mulyono A, Yuliadi B. Ektoparasit tungau trombikulid dan inangnya serta peluang penularan scrub typhus di beberapa daerah Pulau Jawa. Vektora. 2016;8(1):41-52.	West Java
unknown	2005	unknown	2011	L deliense	O.tsu dx not performed (vector presence data only)											Bogor, West Java	polygon	-6.59167	106.8	Ristiyanto, Handayani F, Mulyono A, Yuliadi B. Ektoparasit tungau trombikulid dan inangnya serta peluang penularan scrub typhus di beberapa daerah Pulau Jawa. Vektora. 2016;8(1):41-52.	West Java
June	1977	June	1978	L deliense	O.tsu dx not performed (vector presence data only)											Ciloto Field Station Area, Ciloto village, Cipanas subdistrict, Cianjur district, West Java	point	-6.71858	107.009	Liat LB, Sustriayu N, Hadi TR, Bang YH. A study of small mammals in the Ciloto field station area, West Java, Indonesia, with special reference to vectors of plague and scrub typhus. Southeast Asian Journal of Tropical Medicine and Public Health. 1980;11(1):71-80.	West Java
April	1972	April	1972	L deliense	O.tsu dx not performed (vector presence data only)										This is from the slides (microscopic slides with insects mounted) documented by B2P2VRP. I went there to catalogue them. There might be overlap with other published studies, so I only included the ones with location not already on the extracted data above.	Pasir Datar Indah village, Caringin subdistrict, Sukabumi district, West Java	point	-6.82031	106.899	B2P2VRP, Salatiga	West Java
unknown	2005	unknown	2011	L deliense	O.tsu dx not performed (vector presence data only)											Segaran village, Delanggu subdistrict, Klaten district, Central Java	point	-7.60528	110.691	Ristiyanto, Handayani F, Mulyono A, Yuliadi B. Ektoparasit tungau trombikulid dan inangnya serta peluang penularan scrub typhus di beberapa daerah Pulau Jawa. Vektora. 2016;8(1):41-52.	Central Java
unknown	2005	unknown	2011	L deliense	O.tsu dx not performed (vector presence data only)											Cilacap district, Central Java	polygon	-7.57417	108.989	Ristiyanto, Handayani F, Mulyono A, Yuliadi B. Ektoparasit tungau trombikulid dan inangnya serta peluang penularan scrub typhus di beberapa daerah Pulau Jawa. Vektora. 2016;8(1):41-52.	Central Java
unknown	2005	unknown	2011	L deliense	O.tsu dx not performed (vector presence data only)											Boyolali subdistrict, Boyolali district, Central Java	polygon	-7.50667	110.588	Ristiyanto, Handayani F, Mulyono A, Yuliadi B. Ektoparasit tungau trombikulid dan inangnya serta peluang penularan scrub typhus di beberapa daerah Pulau Jawa. Vektora. 2016;8(1):41-52.	Central Java
May	2008	December	2008	L deliense	O.tsu dx not performed (vector presence data only)											Sukabumi village, Cepogo Sub District, Boyolali District, Central Java	point	-7.5	110.417	Ristiyanto, Mulyono A, Agustina M, Yuliadi B, Muhidin. Indeks keragaman ektoparasit pada tikus rumah Rattus tanezumi temminck, 1844 dan tikus Polinesia R. exulans (Peal, 1848) di daerah enzootik pes lereng Gunung Merapi, Central Java. Vektora: Jurnal Vektor dan Reservoir Penyakit. 2009;1(2):73-86.	Central Java
May	2000	December	2000	L deliense	O.tsu dx not performed (vector presence data only)											Suroteleng and Klakah village, Selo subdistrict and Wonodoyo village, Cepogo subdistrict, Boyolali district, Central Java	polygon	-7.5	110.417	Ristiyanto, Boewono D, Handayani F, Notosoedarmo S. Keanekaragaman ektoparasit pada tikus rumah Rattus tanezumi dan tikus Polinesia Rattus exulans di daerah enzootik pes lereng Gunung Merapi, Central Java. Jurnal Ekologi Kesehatan. 2004;3(2).	Central Java
May	1972	May	1972	L deliense	O.tsu dx not performed (vector presence data only)										This is from the slides (microscopic slides with insects mounted) documented by B2P2VRP. I went there to catalogue them. There might be overlap with other published studies, so I only included the ones with location not already on the extracted data above.	Karang Tengah subdistrict, Demak district, Central Java	point	-6.9282	110.58	B2P2VRP, Salatiga	Central Java
unknown	2005	unknown	2011	L deliense	O.tsu dx not performed (vector presence data only)											Baluran, Sumberwaru village, Banyuputih subdistrict, Situbondo district, East Java	point	-7.8735	114.409	Ristiyanto, Handayani F, Mulyono A, Yuliadi B. Ektoparasit tungau trombikulid dan inangnya serta peluang penularan scrub typhus di beberapa daerah Pulau Jawa. Vektora. 2016;8(1):41-52.	East Java
unknown	2005	unknown	2011	L deliense	O.tsu dx not performed (vector presence data only)											Selorejo village, Dau subdistrict, Malang district, East Java	point	-7.6788	111.393	Ristiyanto, Handayani F, Mulyono A, Yuliadi B. Ektoparasit tungau trombikulid dan inangnya serta peluang penularan scrub typhus di beberapa daerah Pulau Jawa. Vektora. 2016;8(1):41-52.	East Java
unknown	2005	unknown	2011	L deliense	O.tsu dx not performed (vector presence data only)											Tretes, Pecalukan village, Prigen subdistrict, Pasuruan district, East Java	point	-7.4525	111.17	Ristiyanto, Handayani F, Mulyono A, Yuliadi B. Ektoparasit tungau trombikulid dan inangnya serta peluang penularan scrub typhus di beberapa daerah Pulau Jawa. Vektora. 2016;8(1):41-52.	East Java
October	1978	February	1979	L deliense	O.tsu dx not performed (vector presence data only)										This is from the slides (microscopic slides with insects mounted) documented by B2P2VRP. I went there to catalogue them. There might be overlap with other published studies, so I only included the ones with location not already on the extracted data above.	Tanah Intan village, Simpang Empat subdistrict, Banjar district, South Borneo	point	-3.30189	115.037	B2P2VRP, Salatiga	South Borneo
February	1971	February	1971	L deliense	O.tsu dx not performed (vector presence data only)										This is from the slides (microscopic slides with insects mounted) documented by B2P2VRP. I went there to catalogue them. There might be overlap with other published studies, so I only included the ones with location not already on the extracted data above.	Hantakan subdistrict, Central Hulu Sungai district, South Borneo	point	-2.67439	115.491	B2P2VRP, Salatiga	South Borneo
unknown	1983	unknown	1983	L deliense	O.tsu dx not performed (vector presence data only)										Survey year unknown, publication year used.	Waru village, Waru subdistrict, Penajam Paser Utara district, East Kalimantan	point	-1.3889	116.614	Hadi T, Nalim S. Fauna binatang mengerat dan parasitnya di beberapa daerah transmigrasi di Indonesia, serta hubungannya dengan penyakit Rickettsiosis yang ditularkan oleh vektor. Buletin Penelitian Kesehatan. 1983;11(2):44-9.	East Borneo
June	1982	November	1982	L deliense	O.tsu dx not performed (vector presence data only)										I think Mulyorejo village was split into Mulyorejo I and II. Since there was no details of where they took the animal samples, for animal sampling, I took a point coordinate in the middle of current Mulyorejo I and II.	Mulyorejo village, Bunga Mayang subdistrict, Lampung Utara district, Lampung	point	-4.66314	104.934	Hadi TR, Supalin, Nalim S, Chang A. Ekologi penyakit scrub typhus di Unit Desa Transmigrasi Mulyorejo, Way Abung III, Lampung Utara. Buletin Penelitian Kesehatan. 1984;12(2):11-8.	Lampung
June	1978	June	1978	L deliense	O.tsu dx not performed (vector presence data only)										This is from the slides (microscopic slides with insects mounted) documented by B2P2VRP. I went there to catalogue them. There might be overlap with other published studies, so I only included the ones with location not already on the extracted data above.	Papan Rejo village, East Abung subdistrict, North Lampung district, Lampung	point	-4.72089	104.937	B2P2VRP, Salatiga	Lampung
September	1977	October	1977	L deliense	O.tsu dx not performed (vector presence data only)											Mulyorejo village, Bunga Mayang subdistrict, Lampung Utara district, Lampung	point	-4.66314	104.934	Liat LB, Hadi TR, Nalim S, Gandahusada S. Preliminary survey of rodents in two transmigration schemes in South Sumatra, Indonesia. Buletin Penelitian Kesehatan. 1978;6(1):15-23.	Lampung
August	1980	August	1980	L deliense	O.tsu dx not performed (vector presence data only)										This is from the slides (microscopic slides with insects mounted) documented by B2P2VRP. I went there to catalogue them. There might be overlap with other published studies, so I only included the ones with location not already on the extracted data above.	Kurik subdistrict, Merauke district, Papua	polygon	-8.16794	140.309	B2P2VRP, Salatiga	Papua
August	1980	August	1980	L deliense	O.tsu dx not performed (vector presence data only)										This is from the slides (microscopic slides with insects mounted) documented by B2P2VRP. I went there to catalogue them. There might be overlap with other published studies, so I only included the ones with location not already on the extracted data above.	Kumbe village, Malind subdistrict, Merauke district, Papua	point	-8.35401	140.227	B2P2VRP, Salatiga	Papua
August	1976	August	1976	L deliense	O.tsu dx not performed (vector presence data only)										Isolation of O. tsu was attempted on mite pools, but none positive. But it was not specified what species was analysed.	Sorido village, Biak Kota subdistrict, Biak Numfor district, Papua	point	-1.2	136.067	Hadi TR, Nalim S, Sukaeri, Dennis D. Scrub typhus survey of Biak and Owi islands: ectoparasites of small mammals and rickettsial isolations. Southeast Asian Journal of Tropical Medicine and Public Health. 1980;11(2):220-6.	Papua
Unknown	1947	Unknown	1947	L deliense	O.tsu dx not performed (vector presence data only)											Sansapor (Sausapor), Tambrauw district, West Papua	polygon	-0.541194	132.183	Griffiths JT, Jr. A Further Account of Tsutsugamushi Fever at Sansapor, Dutch New Guinea. Journal of Parasitology. 1947;33(4):367-73.	West Papua
unknown	1983	unknown	1983	L deliense	O.tsu dx not performed (vector presence data only)										Survey year unknown, publication year used.	Basi village, Dondo subdistrict, Tolitoli district, Central Sulawesi	point	0.7833	120.65	Hadi T, Nalim S. Fauna binatang mengerat dan parasitnya di beberapa daerah transmigrasi di Indonesia, serta hubungannya dengan penyakit Rickettsiosis yang ditularkan oleh vektor. Buletin Penelitian Kesehatan. 1983;11(2):44-9.	Central Sulawesi
unknown	1981	unknown	1981	L deliense	O.tsu dx not performed (vector presence data only)											Basi village, Dondo subdistrict, Tolitoli district, Central Sulawesi	point	0.7833	120.65	Hadi TR, Nalim S. Survai vector dan reservoir penyakit zoonotik yang ditularkan oleh arthropoda di Desa Basi, Kecamatan Dondo, Kabupaten Buol - Tolitoli, Sulawesi Tengah, Indonesia. Buletin Penelitian Kesehatan. 1985;13(1):50-8.	Central Sulawesi
February	1985	July	1985	L deliense	O.tsu dx not performed (vector presence data only)											Toraut Utara, Toraut village, Dumoga Barat subdistrict, Bolaang Mongondow district, North Sulawesi	point	0.5667	123.883	Durden LA, Page BF. Ectoparasites of commensal rodents in Sulawesi Utara, Indonesia, with notes on species of medical importance. Medical and veterinary entomology. 1991;5(1):1-7.	North Sulawesi
February	1985	February	1985	L deliense	O.tsu dx not performed (vector presence data only)											Dumoga-Bone National Park, North Sulawesi	polygon	0.5606	123.68	Whitaker JO, Jr., Durden LA. Some ectoparasitic mites from mammals from Sulawesi Utara, Indonesia. Entomological News. 1987;98(1):26-30.	North Sulawesi
unknown	1985	unknown	1985	L deliense	O.tsu dx not performed (vector presence data only)											Gunung Moajat, Bongkudai Baru village, Modayag subdistrict, Bolaang Mongondow Timur district, North Sulawesi	point	0.75	124.417	Goff ML, Durden LA. A new species and new records of chiggers (Acari: Trombiculidae) from North Sulawesi, Indonesia. International Journal of Acarology. 1987;13(3):209-11.	North Sulawesi
September	1977	October	1977	L deliense	O.tsu dx not performed (vector presence data only)											Batumarta (Baturaja Martapura) village, Lubuk Raja subdistrict, Ogan Komering Ulu district, South Sumatra	point	-4.20478	104.28	Liat LB, Hadi TR, Nalim S, Gandahusada S. Preliminary survey of rodents in two transmigration schemes in South Sumatra, Indonesia. Buletin Penelitian Kesehatan. 1978;6(1):15-23.	South Sumatra
June	1972	June	1972	L deliense	O.tsu dx not performed (vector presence data only)										This is from the slides (microscopic slides with insects mounted) documented by B2P2VRP. I went there to catalogue them. There might be overlap with other published studies, so I only included the ones with location not already on the extracted data above.	Lumban Pea village, Balige subdistrict, Toba Samosir district, Sumatra Utara	point	2.34853	99.1024	B2P2VRP, Salatiga	North Sumatra
May	1972	May	1972	L deliense	O.tsu dx not performed (vector presence data only)										This is from the slides (microscopic slides with insects mounted) documented by B2P2VRP. I went there to catalogue them. There might be overlap with other published studies, so I only included the ones with location not already on the extracted data above.	Pangkalansusu, Alur Cempedak village, Pangkalan Susu subdistrict, Langkat district, Sumatra Utara	point	4.11032	98.2192	B2P2VRP, Salatiga	North Sumatra
unknown	1926	unknown	1926	L deliensis	O.tsu dx not performed (vector presence data only)										Recovered from humans. Other species were found: T. acuscutellare (in human) and others in rats: Schongastia indica/T. muris, T. glabrum, T. oudemansi	Kota Agung town, Kota Agung subdistrict, Tanggamus district, Lampung	point	-5.49236	104.624	Walch EW. Trombiculae and Belated Mites from Dutch East Indies. Geneeskundig Tijdschrift voor Nederlandsche Indie. 1927;67(6):922-32.	Lampung
November	1922	November	1922	L deliensis	O.tsu dx not performed (vector presence data only)										Recovered from humans	Batu Silangit village, Tapian Dolok subdistrict, Simalungun district, Sumatra Utara	point	3.08372	99.0969	Walch E, Keukenschrijver NC. Eenige opmerkingen aangaande de Epidemiologie van de Pseudotyphus. Geneeskundig Tijdschrift voor Nederlandsche Indie. 1924;64(2):247-76.	North Sumatra
January	1922	February	1922	L deliensis	O.tsu dx not performed (vector presence data only)										Recovered from humans	Limau Mungkur village, Sinembah Tanjung Muda Hilir subdistrict, Deli Serdang district, Sumatra Utara	point	3.43942	98.7421	Walch E, Keukenschrijver NC. Eenige opmerkingen aangaande de Epidemiologie van de Pseudotyphus. Geneeskundig Tijdschrift voor Nederlandsche Indie. 1924;64(2):247-76.	North Sumatra
August	1976	August	1976	L fletcheri	O.tsu dx not performed (vector presence data only)										Isolation of O. tsu was attempted on mite pools, but none positive. But it was not specified what species was analysed.	Sorido village, Biak Kota subdistrict, Biak Numfor district, Papua	point	-1.2	136.067	Hadi TR, Nalim S, Sukaeri, Dennis D. Scrub typhus survey of Biak and Owi islands: ectoparasites of small mammals and rickettsial isolations. Southeast Asian Journal of Tropical Medicine and Public Health. 1980;11(2):220-6.	Biak
August	1976	August	1976	L fletcheri	O.tsu dx not performed (vector presence data only)										Isolation of O. tsu was attempted on mite pools, but none positive. But it was not specified what species was analysed.	West Cave, Ambroben village, Biak Kota subdistrict, Biak Numfor district, Papua	point	-1.1833	136.117	Hadi TR, Nalim S, Sukaeri, Dennis D. Scrub typhus survey of Biak and Owi islands: ectoparasites of small mammals and rickettsial isolations. Southeast Asian Journal of Tropical Medicine and Public Health. 1980;11(2):220-6.	Biak
August	1976	August	1976	L fletcheri	O.tsu dx not performed (vector presence data only)										Isolation of O. tsu was attempted on mite pools, but none positive. But it was not specified what species was analysed.	Owi village, Biak Timur subdistrict, Biak Numfor district, Papua	point	-1.244	136.21	Hadi TR, Nalim S, Sukaeri, Dennis D. Scrub typhus survey of Biak and Owi islands: ectoparasites of small mammals and rickettsial isolations. Southeast Asian Journal of Tropical Medicine and Public Health. 1980;11(2):220-6.	Biak
May	2008	December	2008	L fletcheri	O.tsu dx not performed (vector presence data only)											Sukabumi village, Cepogo Sub District, Boyolali District, Central Java	point	-7.5	110.417	Ristiyanto, Mulyono A, Agustina M, Yuliadi B, Muhidin. Indeks keragaman ektoparasit pada tikus rumah Rattus tanezumi temminck, 1844 dan tikus Polinesia R. exulans (Peal, 1848) di daerah enzootik pes lereng Gunung Merapi, Central Java. Vektora: Jurnal Vektor dan Reservoir Penyakit. 2009;1(2):73-86.	Central Java
May	2000	December	2000	L fletcheri	O.tsu dx not performed (vector presence data only)											Suroteleng and Klakah village, Selo subdistrict and Wonodoyo village, Cepogo subdistrict, Boyolali district, Central Java	polygon	-7.5	110.417	Ristiyanto, Boewono D, Handayani F, Notosoedarmo S. Keanekaragaman ektoparasit pada tikus rumah Rattus tanezumi dan tikus Polinesia Rattus exulans di daerah enzootik pes lereng Gunung Merapi, Central Java. Jurnal Ekologi Kesehatan. 2004;3(2).	Central Java
unknown	2005	unknown	2011	L fletcheri	O.tsu dx not performed (vector presence data only)											Wonoroto, Sumberejo village, Umbulsari subdistrict, Jember district, East Java	point	-8.2416	113.445	Ristiyanto, Handayani F, Mulyono A, Yuliadi B. Ektoparasit tungau trombikulid dan inangnya serta peluang penularan scrub typhus di beberapa daerah Pulau Jawa. Vektora. 2016;8(1):41-52.	East Java
February	1975	February	1975	L fletcheri	O.tsu dx not performed (vector presence data only)											Wonotoro village, Sukapura subdistrict, Probolinggo district, East Java	point	-7.9167	112.983	Hadi TR, Sarbini S, Brown RJ. Small mammalian ectoparasites from Mt. Bromo area, East Java, Indonesia. Southeast Asian Journal of Tropical Medicine and Public Health. 1983;14(3):422-5.	East Java
June	1982	November	1982	L fletcheri	O.tsu dx not performed (vector presence data only)										I think Mulyorejo village was split into Mulyorejo I and II. Since there was no details of where they took the animal samples, for animal sampling, I took a point coordinate in the middle of current Mulyorejo I and II.	Mulyorejo village, Bunga Mayang subdistrict, Lampung Utara district, Lampung	point	-4.66314	104.934	Hadi TR, Supalin, Nalim S, Chang A. Ekologi penyakit scrub typhus di Unit Desa Transmigrasi Mulyorejo, Way Abung III, Lampung Utara. Buletin Penelitian Kesehatan. 1984;12(2):11-8.	Lampung
September	1977	October	1977	L fletcheri	O.tsu dx not performed (vector presence data only)											Mulyorejo village, Bunga Mayang subdistrict, Lampung Utara district, Lampung	point	-4.66314	104.934	Liat LB, Hadi TR, Nalim S, Gandahusada S. Preliminary survey of rodents in two transmigration schemes in South Sumatra, Indonesia. Buletin Penelitian Kesehatan. 1978;6(1):15-23.	Lampung
June	1939	May	1940	L fletcheri	O.tsu dx not performed (vector presence data only)											Buloh Blang Ara village, Kuta Makmur subdistrict, Aceh Utara district, Aceh	point	5.14312	97.0769	Van Der Schroeff JP. An Epidemic of Mite Fever and Tropical Typhus in Atjeh and Dependencies. Geneeskundig Tijdschrift voor Nederlandsche Indie. 1941;81(20):1103-22.	Aceh
unknown	2005	unknown	2011	L imphalum	O.tsu dx not performed (vector presence data only)											Boyolali subdistrict, Boyolali district, Central Java	polygon	-7.50667	110.588	Ristiyanto, Handayani F, Mulyono A, Yuliadi B. Ektoparasit tungau trombikulid dan inangnya serta peluang penularan scrub typhus di beberapa daerah Pulau Jawa. Vektora. 2016;8(1):41-52.	Central Java
unknown	2005	unknown	2011	L scutellare	O.tsu dx not performed (vector presence data only)											Wonoroto, Sumberejo village, Umbulsari subdistrict, Jember district, East Java	point	-8.2416	113.445	Ristiyanto, Handayani F, Mulyono A, Yuliadi B. Ektoparasit tungau trombikulid dan inangnya serta peluang penularan scrub typhus di beberapa daerah Pulau Jawa. Vektora. 2016;8(1):41-52.	East Java
unknown	2005	unknown	2011	L scutellare	O.tsu dx not performed (vector presence data only)											Ngadisari village, Sukapura subdistrict, Probolinggo district, East Java	point	-7.9197	112.963	Ristiyanto, Handayani F, Mulyono A, Yuliadi B. Ektoparasit tungau trombikulid dan inangnya serta peluang penularan scrub typhus di beberapa daerah Pulau Jawa. Vektora. 2016;8(1):41-52.	East Java
February	1975	February	1975	L scutellare	O.tsu dx not performed (vector presence data only)											Wonotoro village, Sukapura subdistrict, Probolinggo district, East Java	point	-7.9167	112.983	Hadi TR, Sarbini S, Brown RJ. Small mammalian ectoparasites from Mt. Bromo area, East Java, Indonesia. Southeast Asian Journal of Tropical Medicine and Public Health. 1983;14(3):422-5.	East Java
February	1975	February	1975	L scutellare	O.tsu dx not performed (vector presence data only)											Ngadisari village, Sukapura subdistrict, Probolinggo district, East Java	point	-7.9167	112.983	Hadi TR, Sarbini S, Brown RJ. Small mammalian ectoparasites from Mt. Bromo area, East Java, Indonesia. Southeast Asian Journal of Tropical Medicine and Public Health. 1983;14(3):422-5.	East Java
May	2007	May	2007	Leopoldamys sabanus	ELISA			3	1	33.3						Koto Rantang village, Palupuh subdistrict, Agam district, West Sumatra	point	-0.2458	100.35	Widjaja S, Williams M, Winoto I, Farzeli A, Stoops CA, Barbara KA, et al. Geographical Assessment of Rickettsioses in Indonesia. Vector borne and zoonotic diseases (Larchmont, NY). 2016;16(1):20-5.	West Sumatra
May	2008	May	2008	Leptotrombidium spp	rtPCR											Bukit Bangkirai, Samboja subdistrict, Kutai Kartanegara district, East Kalimantan	point	-1.2128	117.12	Widjaja S, Williams M, Winoto I, Farzeli A, Stoops CA, Barbara KA, et al. Geographical Assessment of Rickettsioses in Indonesia. Vector borne and zoonotic diseases (Larchmont, NY). 2016;16(1):20-5.	East Borneo
August	2007	August	2007	Leptotrombidium spp	rtPCR											Malalayang village, Malalayang subdistrict, Manado district, North Sulawesi	point	1.6858	124.936	Widjaja S, Williams M, Winoto I, Farzeli A, Stoops CA, Barbara KA, et al. Geographical Assessment of Rickettsioses in Indonesia. Vector borne and zoonotic diseases (Larchmont, NY). 2016;16(1):20-5.	North Sulawesi
August	2007	August	2007	Maxomys sp	ELISA			4	4	100						Kinilow village, Tomohon Utara subdistrict, Tomohon district, North Sulawesi	point	1.5575	125.078	Widjaja S, Williams M, Winoto I, Farzeli A, Stoops CA, Barbara KA, et al. Geographical Assessment of Rickettsioses in Indonesia. Vector borne and zoonotic diseases (Larchmont, NY). 2016;16(1):20-5.	North Sulawesi
June	1982	November	1982	Maxomys surifer	IFA			25	3	12					I think Mulyorejo village was split into Mulyorejo I and II. Since there was no details of where they took the animal samples, for animal sampling, I took a point coordinate in the middle of current Mulyorejo I and II.	Mulyorejo village, Bunga Mayang subdistrict, Lampung Utara district, Lampung	point	-4.66314	104.934	Hadi TR, Supalin, Nalim S, Chang A. Ekologi penyakit scrub typhus di Unit Desa Transmigrasi Mulyorejo, Way Abung III, Lampung Utara. Buletin Penelitian Kesehatan. 1984;12(2):11-8.	Lampung
May	2008	May	2008	Maxomys whiteheadi	ELISA			5	1	20						Bukit Bangkirai, Samboja subdistrict, Kutai Kartanegara district, East Kalimantan	point	-1.2128	117.12	Widjaja S, Williams M, Winoto I, Farzeli A, Stoops CA, Barbara KA, et al. Geographical Assessment of Rickettsioses in Indonesia. Vector borne and zoonotic diseases (Larchmont, NY). 2016;16(1):20-5.	East Borneo
June	1982	November	1982	Niviventer fulvescens	IFA			22	7	31.82					I think Mulyorejo village was split into Mulyorejo I and II. Since there was no details of where they took the animal samples, for animal sampling, I took a point coordinate in the middle of current Mulyorejo I and II.	Mulyorejo village, Bunga Mayang subdistrict, Lampung Utara district, Lampung	point	-4.66314	104.934	Hadi TR, Supalin, Nalim S, Chang A. Ekologi penyakit scrub typhus di Unit Desa Transmigrasi Mulyorejo, Way Abung III, Lampung Utara. Buletin Penelitian Kesehatan. 1984;12(2):11-8.	Lampung
September	1975	May	1976	R argentiventer	Isolation	IFA	Giemsa staining	12	1	8.33					Numbers tested/positive refer to numbers of spleen pools from individual specimens. Suspension from the spleen were inoculated intraperitoneally to adult mice. Then isolates positivity were confirmed through (excerpt) further passage in mice, indirect flourescent antibody testing	Ancol village, Pademangan subdistrict, Jakarta Utara district, Jakarta	point	-6.12542	106.85	Dennis DT, Hadi TR, Brown RJ, Sukaeri S, Leksana B, Cholid R. A survey of scrub and murine typhus in the Ancol section of Jakarta, Indonesia. Southeast Asian Journal of Tropical Medicine and Public Health. 1981;12(4):574-80.	Jakarta
November	1938	November	1938	R argentiventer	Weil-Felix				5							Kenari village, Senen subdistrict, Jakarta Pusat district, Jakarta	point	-6.19474	106.849	Wolff JW, De Graaf W. Two New Cases of Mite Fever in Java. Geneeskundig Tijdschrift voor Nederlandsche Indie. 1939;79(41):2577-88.	Jakarta
June	1982	November	1982	R argentiventer	IFA			2	2	100					I think Mulyorejo village was split into Mulyorejo I and II. Since there was no details of where they took the animal samples, for animal sampling, I took a point coordinate in the middle of current Mulyorejo I and II.	Mulyorejo village, Bunga Mayang subdistrict, Lampung Utara district, Lampung	point	-4.66314	104.934	Hadi TR, Supalin, Nalim S, Chang A. Ekologi penyakit scrub typhus di Unit Desa Transmigrasi Mulyorejo, Way Abung III, Lampung Utara. Buletin Penelitian Kesehatan. 1984;12(2):11-8.	Lampung
August	1976	August	1976	R exulans	Isolation										Isolation of O.tsu done on spleen pools, but not specified.	Owi village, Biak Timur subdistrict, Biak Numfor district, Papua	point	-1.244	136.21	Hadi TR, Nalim S, Sukaeri, Dennis D. Scrub typhus survey of Biak and Owi islands: ectoparasites of small mammals and rickettsial isolations. Southeast Asian Journal of Tropical Medicine and Public Health. 1980;11(2):220-6.	Biak
August	1976	August	1976	R exulans	Isolation										Isolation of O.tsu done on spleen pools, but not specified.	Sarwom village, Biak Utara subdistrict, Biak Numfor district, Papua	point	-0.9333	136.033	Hadi TR, Nalim S, Sukaeri, Dennis D. Scrub typhus survey of Biak and Owi islands: ectoparasites of small mammals and rickettsial isolations. Southeast Asian Journal of Tropical Medicine and Public Health. 1980;11(2):220-6.	Biak
June	1982	November	1982	R exulans	IFA			76	32	42.11					I think Mulyorejo village was split into Mulyorejo I and II. Since there was no details of where they took the animal samples, for animal sampling, I took a point coordinate in the middle of current Mulyorejo I and II.	Mulyorejo village, Bunga Mayang subdistrict, Lampung Utara district, Lampung	point	-4.66314	104.934	Hadi TR, Supalin, Nalim S, Chang A. Ekologi penyakit scrub typhus di Unit Desa Transmigrasi Mulyorejo, Way Abung III, Lampung Utara. Buletin Penelitian Kesehatan. 1984;12(2):11-8.	Lampung
May	2008	May	2008	R norvegicus	ELISA			29	7	24.1						Manggar Baru, Balikpapan Timur subdistrict, Balikpapan district, East Kalimantan	point	-1.4608	117.142	Widjaja S, Williams M, Winoto I, Farzeli A, Stoops CA, Barbara KA, et al. Geographical Assessment of Rickettsioses in Indonesia. Vector borne and zoonotic diseases (Larchmont, NY). 2016;16(1):20-5.	East Borneo
August	2007	August	2007	R norvegicus	ELISA			32	1	3.1						Malalayang village, Malalayang subdistrict, Manado district, North Sulawesi	point	1.6858	124.936	Widjaja S, Williams M, Winoto I, Farzeli A, Stoops CA, Barbara KA, et al. Geographical Assessment of Rickettsioses in Indonesia. Vector borne and zoonotic diseases (Larchmont, NY). 2016;16(1):20-5.	North Sulawesi
September	1975	May	1976	R rattus	Isolation	IFA	Giemsa staining	15	1	6.67					Numbers tested/positive refer to numbers of spleen pools from individual specimens. Suspension from the spleen were inoculated intraperitoneally to adult mice. Then isolates positivity were confirmed through (excerpt) further passage in mice, indirect flourescent antibody testing	Ancol village, Pademangan subdistrict, Jakarta Utara district, Jakarta	point	-6.12542	106.85	Dennis DT, Hadi TR, Brown RJ, Sukaeri S, Leksana B, Cholid R. A survey of scrub and murine typhus in the Ancol section of Jakarta, Indonesia. Southeast Asian Journal of Tropical Medicine and Public Health. 1981;12(4):574-80.	Jakarta
March	1948	April	1949	R rattus	Isolation											Doekoe (Duku), Karet Tengsin village, Tanah Abang subdistrict, Jakarta Pusat district, Jakarta	point	-6.20083	106.812	Gispen R. The Role of Rats and Mites in the Transmission of Epidemic Scrub Typhus in Batavia. Documenta Neerlandica et Indonesica de Morbis Tropicis. 1950;2(1):23-35.	Jakarta
June	1982	November	1982	R rattus	IFA			58	16	27.59					I think Mulyorejo village was split into Mulyorejo I and II. Since there was no details of where they took the animal samples, for animal sampling, I took a point coordinate in the middle of current Mulyorejo I and II.	Mulyorejo village, Bunga Mayang subdistrict, Lampung Utara district, Lampung	point	-4.66314	104.934	Hadi TR, Supalin, Nalim S, Chang A. Ekologi penyakit scrub typhus di Unit Desa Transmigrasi Mulyorejo, Way Abung III, Lampung Utara. Buletin Penelitian Kesehatan. 1984;12(2):11-8.	Lampung
August	1976	August	1976	R tanezumi	Isolation										Isolation of O.tsu done on spleen pools, but not specified.	Adibai village (Rimba Jaya village), Biak Timur subdistrict, Biak Numfor district, Papua	point	-1.15	136.217	Hadi TR, Nalim S, Sukaeri, Dennis D. Scrub typhus survey of Biak and Owi islands: ectoparasites of small mammals and rickettsial isolations. Southeast Asian Journal of Tropical Medicine and Public Health. 1980;11(2):220-6.	Biak
May	2008	May	2008	R tanezumi	ELISA			11	4	36.4						Manggar Baru, Balikpapan Timur subdistrict, Balikpapan district, East Kalimantan	point	-1.4608	117.142	Widjaja S, Williams M, Winoto I, Farzeli A, Stoops CA, Barbara KA, et al. Geographical Assessment of Rickettsioses in Indonesia. Vector borne and zoonotic diseases (Larchmont, NY). 2016;16(1):20-5.	East Borneo
May	2008	May	2008	R tanezumi	ELISA			28	1	3.6						Bukit Bangkirai, Samboja subdistrict, Kutai Kartanegara district, East Kalimantan	point	-1.2128	117.12	Widjaja S, Williams M, Winoto I, Farzeli A, Stoops CA, Barbara KA, et al. Geographical Assessment of Rickettsioses in Indonesia. Vector borne and zoonotic diseases (Larchmont, NY). 2016;16(1):20-5.	East Borneo
August	2007	August	2007	R tanezumi	ELISA			37	2	5.4						Malalayang village, Malalayang subdistrict, Manado district, North Sulawesi	point	1.6858	124.936	Widjaja S, Williams M, Winoto I, Farzeli A, Stoops CA, Barbara KA, et al. Geographical Assessment of Rickettsioses in Indonesia. Vector borne and zoonotic diseases (Larchmont, NY). 2016;16(1):20-5.	North Sulawesi
August	2007	August	2007	R tanezumi	ELISA			37	2	5.4						Kinilow village, Tomohon Utara subdistrict, Tomohon district, North Sulawesi	point	1.5575	125.078	Widjaja S, Williams M, Winoto I, Farzeli A, Stoops CA, Barbara KA, et al. Geographical Assessment of Rickettsioses in Indonesia. Vector borne and zoonotic diseases (Larchmont, NY). 2016;16(1):20-5.	North Sulawesi
May	2007	May	2007	R tanezumi	ELISA			50	5	10						Air Manis village, Padang Selatan subdistrict, Padang district, West Sumatra	point	-0.9858	100.361	Widjaja S, Williams M, Winoto I, Farzeli A, Stoops CA, Barbara KA, et al. Geographical Assessment of Rickettsioses in Indonesia. Vector borne and zoonotic diseases (Larchmont, NY). 2016;16(1):20-5.	West Sumatra
May	2007	May	2007	R tanezumi	ELISA			43	1	2.3						Koto Rantang village, Palupuh subdistrict, Agam district, West Sumatra	point	-0.2458	100.35	Widjaja S, Williams M, Winoto I, Farzeli A, Stoops CA, Barbara KA, et al. Geographical Assessment of Rickettsioses in Indonesia. Vector borne and zoonotic diseases (Larchmont, NY). 2016;16(1):20-5.	West Sumatra
August	1994	September	1994	R tiomanicus	ELISA			16	1	6.25						Mulyorejo village, Sukun subdistrict, Malang City district, East Java	point	-7.98972	112.596	Richards AL, Soeatmadji DW, Widodo MA, Sardjono TW, Yanuwiadi B, Hernowati TE, et al. Seroepidemiologic evidence for murine and scrub typhus in Malang, Indonesia. American Journal of Tropical Medicine and Hygiene. 1997;57(1):91-5.	East Java
August	1994	September	1994	R tiomanicus	ELISA			6	1	16.67						Bandungrejosari village, Sukun subdistrict, Malang City district, East Java	point	-8.0038	112.616	Richards AL, Soeatmadji DW, Widodo MA, Sardjono TW, Yanuwiadi B, Hernowati TE, et al. Seroepidemiologic evidence for murine and scrub typhus in Malang, Indonesia. American Journal of Tropical Medicine and Hygiene. 1997;57(1):91-5.	East Java
June	1982	November	1982	R tiomanicus	IFA			114	75	65.79					I think Mulyorejo village was split into Mulyorejo I and II. Since there was no details of where they took the animal samples, for animal sampling, I took a point coordinate in the middle of current Mulyorejo I and II.	Mulyorejo village, Bunga Mayang subdistrict, Lampung Utara district, Lampung	point	-4.66314	104.934	Hadi TR, Supalin, Nalim S, Chang A. Ekologi penyakit scrub typhus di Unit Desa Transmigrasi Mulyorejo, Way Abung III, Lampung Utara. Buletin Penelitian Kesehatan. 1984;12(2):11-8.	Lampung
May	2007	May	2007	R tiomanicus	ELISA			4	4	100						Air Manis village, Padang Selatan subdistrict, Padang district, West Sumatra	point	-0.9858	100.361	Widjaja S, Williams M, Winoto I, Farzeli A, Stoops CA, Barbara KA, et al. Geographical Assessment of Rickettsioses in Indonesia. Vector borne and zoonotic diseases (Larchmont, NY). 2016;16(1):20-5.	West Sumatra
August	1994	September	1994	Rattus rattus	ELISA			13	1	7.69						Klojen village, Klojen subdistrict, Malang City district, East Java	point	-7.973	112.635	Richards AL, Soeatmadji DW, Widodo MA, Sardjono TW, Yanuwiadi B, Hernowati TE, et al. Seroepidemiologic evidence for murine and scrub typhus in Malang, Indonesia. American Journal of Tropical Medicine and Hygiene. 1997;57(1):91-5.	East Java
July	1993	August	1993	Rattus sp	ELISA			72	9	12.5						Arso X (Yaturaharja) and Arso XI (Ifia-fia) village, Arso subdistrict, Keerom district, Papua	polygon	-2.86532	140.69	Richards AL, Rahardjo E, Rusjdi AF, Kelly DJ, Dasch GA, Church CJ, et al. Evidence of Rickettsia typhi and the potential for murine typhus in Jayapura, Irian Jaya, Indonesia. American Journal of Tropical Medicine and Hygiene. 2002;66(4):431-4.	Papua
unknown	1983	unknown	1983	Rodents	IFA			23	5	22.7					Survey year unknown, publication year used.	Basi village, Dondo subdistrict, Tolitoli district, Central Sulawesi	point	0.7833	120.65	Hadi T, Nalim S. Fauna binatang mengerat dan parasitnya di beberapa daerah transmigrasi di Indonesia, serta hubungannya dengan penyakit Rickettsiosis yang ditularkan oleh vektor. Buletin Penelitian Kesehatan. 1983;11(2):44-9.	Central Sulawesi
unknown	1981	unknown	1981	Rodents	IFA			22	5	22.73						Basi village, Dondo subdistrict, Tolitoli district, Central Sulawesi	point	0.7833	120.65	Hadi TR, Nalim S. Survai vector dan reservoir penyakit zoonotik yang ditularkan oleh arthropoda di Desa Basi, Kecamatan Dondo, Kabupaten Buol - Tolitoli, Sulawesi Tengah, Indonesia. Buletin Penelitian Kesehatan. 1985;13(1):50-8.	Central Sulawesi

## Sheet: variable dictionary
Variable name	Remarks
Start_month	Study start month
Start_year	Study start year
End_month	Study end month
End_year	Study end year
Host	Host, enter species name if possible
Diag_method_1	Diagnostic methods 1
Diag_method_2	Diagnostic methods 2
Diag_method_3	Diagnostic methods 3
n_tested	Number tested
n_positive	Number positive
%_positive	Percentage positive
n_seropositive	Number of seropositive (only for human)
%_seropositive	Percentage seropositive (only for human)
n_case	Number of case(s)
n_death	Number of death(s)
Study_notes	Study notes
Site_name	Site name
Geometry_type	Geometry type: point or polygon
Latitude	Latitute in decimal format
Longitude	Longitude in decimal format
Source	Source: journal article, reports, etc
name_CM	Subnational unit name

## Sheet: scoring
COUNTRY_ID	ID	name_CM		Confirmed human case										Probable human case																Possible human case - Weil-Felix													Possible human case - clinical diagnosis
			Final_score	Conf_case_score	Conf_case	Year	Ref_ID	Conf_case	Year	Ref_ID	Conf_case	Year	Ref_ID	Prob_case_score	Prob_case	Year	Ref_ID	Prob_case	Year	Ref_ID	Prob_case	Year	Ref_ID	Prob_case	Year	Ref_ID	Prob_case	Year	Ref_ID	PWF_case_score	PWF_case	Year	Ref_ID	PWF_case	Year	Ref_ID	PWF_case	Year	Ref_ID	PWF_case	Year	Ref_ID	PCD_case_score	PCD_case	Year	Ref_ID	PCD_case	Year	Ref_ID
IDN	9879891	Babar	0	0										0																0													0
IDN	9879898	Bacan+	0	0										0																0													0
IDN	1013678	Bali	18	0										0																0													0
IDN	9879877	Bangka	0	0										0																0													0
IDN	1013688	Banten	22	0										0																22	1	1935	Dinger J, Lentjes L. Een geval van Mijtekoorts. Diagnose door middel der dierproef. Geneeskundig Tijdschrift voor Nederlandsch-Indi?. 1935;75:1951-4.										0
IDN	9879918	Batudaka+	0	0										0																0													0
IDN	9879917	Bawean	0	0										0																0													0
IDN	9879878	Belitung	0	0										0																0													0
IDN	1013684	Bengkulu	22	0										0																22	1	1935	Van Waardenburg DA. Four Cases of Riekettsia Infection in Benkoelen Residency. Geneeskundig Tijdschrift voor Nederlandsche Indie. 1936;76(12):712-21. PubMed PMID: 19362901723.										0
IDN	9879902	Biak	23	0										0																23	1	1954	Hoogerheide C, Ensink GJ. Two Small Explosions of Scrubtyphus in Netherlands New-Guinea. Documenta de Medicina Geographica et Tropica. 1957;9(1):94-6.										19	1	1953	Hoogerheide C, Ensink GJ. Two Small Explosions of Scrubtyphus in Netherlands New-Guinea. Documenta de Medicina Geographica et Tropica. 1957;9(1):94-6.
IDN	9879876	Bintan+	5	0										0																0													0
IDN	9879889	Buru	0	0										0																0													0
IDN	9879888	Butung+	0	0										0																0													0
IDN	9879905	Ceram	0	0										0																0													0
IDN	9879909	Damar	0	0										0																0													0
IDN	1013669	Yogyakarta	18	0										0																0													0
IDN	1013676	Jakarta	22	0										22	1	1948	Wolff JW, De Graaf W. Two New Cases of Mite Fever in Java. Geneeskundig Tijdschrift voor Nederlandsche Indie. 1939;79(41):2577-88.	1	1930	Van Steenis PB. A Case of Pseudotyphus (Schuffner) in Java. The Differential Diagnosis of Exanthematic Fever. Nederlands Tidjschrift voor Geneeskunde. 1931;31(5):495-502.										23	1	1948	Wolff JW, De Graaf W. Two New Cases of Mite Fever in Java. Geneeskundig Tijdschrift voor Nederlandsche Indie. 1939;79(41):2577-88.	1	1940	Wolff JW, De Graaf W. Two New Cases of Mite Fever in Java. Geneeskundig Tijdschrift voor Nederlandsche Indie. 1939;79(41):2577-88.							0
IDN	9879875	Enggano	0	0										0																0													0
IDN	9879885	Flores	0	0										0																0													0
IDN	1013674	Gorontalo	0	0										0																0													0
IDN	9879897	Halmahera	0	0										0																0													0
IDN	1013672	Jambi	18	0										0																0													0
IDN	9879903	Japen	0	0										0																0													0
IDN	1013680	West Java	18	0										0																0													0
IDN	1013686	Central Java	7	0										0																0													0
IDN	1013663	East Java	17	0										0																0													0
IDN	9879914	Jemaja+	0	0										0																0													0
IDN	9879913	Kabaena	0	0										0																0													0
IDN	9879910	Kai Besar	0	0										0																0													0
IDN	1013695	West Borneo	22	0										22	1	1935	Kuypers C. Een tweetal gevallen van Tropical Typhus. Geneeskundig Tijdschrift voor Nederlandsch-Indi?. 1935;75:1896-903.	1	1934	Bessem N. A Case of Mite Fever in the Western Division of Borneo. Geneeskundig Tijdschrift voor Nederlandsche Indie. 1935;75(22):1909-10. PubMed PMID: 19362900871.										22	1	1935	Kuypers C. Een tweetal gevallen van Tropical Typhus. Geneeskundig Tijdschrift voor Nederlandsch-Indi?. 1935;75:1896-903.	1	1934	Bessem N. A Case of Mite Fever in the Western Division of Borneo. Geneeskundig Tijdschrift voor Nederlandsche Indie. 1935;75(22):1909-10. PubMed PMID: 19362900871.							0
IDN	1013685	South Borneo	5	0										0																0													0
IDN	1013667	Central Borneo	0	0										0																0													0
IDN	1013687	East Borneo	14	0										0																0													0
IDN	9879881	Kangean Island	0	0										0																0													0
IDN	9879893	Kepulauan Aru	0	0										0																0													0
IDN	9879892	Kepulauan Tanimbar	0	0										0																0													0
IDN	1013673	Lampung	17	0										0																0													0
IDN	9879908	Leti	0	0										0																0													0
IDN	9879880	Lombok	0	0										0																0													0
IDN	9879904	Misod+	0	0										0																0													0
IDN	9879896	Morotai	0	0										0																0													0
IDN	1013671	Aceh	22	0										22	1	1940	Kotter GF. Rickett-siosis among Troops in Atjeh. Geneeskundig Tijdschrift voor Nederlandsche Indie. 1940;80(2):66-79.	1	1940	Van Der Schroeff JP. An Epidemic of Mite Fever and Tropical Typhus in Atjeh and Dependencies. Geneeskundig Tijdschrift voor Nederlandsche Indie. 1941;81(20):1103-22.	1	1939	Van Der Schroeff JP. An Epidemic of Mite Fever and Tropical Typhus in Atjeh and Dependencies. Geneeskundig Tijdschrift voor Nederlandsche Indie. 1941;81(20):1103-22.	1	1931	Emanuels BJ. Research on Tropical Typhus and (or) Mite Fever in Atjeh. Geneeskundig Tijdschrift voor Nederlandsche Indie. 1932;72(4):196-205.	1	1937-1932	Kotter GF. Rickett-siosis among Troops in Atjeh. Geneeskundig Tijdschrift voor Nederlandsche Indie. 1940;80(2):66-79.	22	1	1940	Kotter GF. Rickett-siosis among Troops in Atjeh. Geneeskundig Tijdschrift voor Nederlandsche Indie. 1940;80(2):66-79.	1	1939	Kotter GF. Rickett-siosis among Troops in Atjeh. Geneeskundig Tijdschrift voor Nederlandsche Indie. 1940;80(2):66-79.	1	1931	Emanuels BJ. Research on Tropical Typhus and (or) Mite Fever in Atjeh. Geneeskundig Tijdschrift voor Nederlandsche Indie. 1932;72(4):196-205.				0
IDN	9879879	Natuna	0	0										0																0													0
IDN	9879872	Nias	0	0										0																0													0
IDN	9879911	Numfoor	0	0										0																0													0
IDN	9879900	Obi	0	0										0																0													0
IDN	9879874	Pagai+	0	0										0																0													0
IDN	1013694	Papua	16	0										0																0													0
IDN	1013664	West Papua	22	0										22	1	1944	Griffiths JT, Jr. A Scrub Typhus (Tsutsugamushi) Outbreak in Dutch New Guinea. Journal of Parasitology. 1945;31(5):341-50.													0													19	1	1954	Hoogerheide C, Ensink GJ. Two Small Explosions of Scrubtyphus in Netherlands New-Guinea. Documenta de Medicina Geographica et Tropica. 1957;9(1):94-6.	1	1944	Griffiths JT, Jr. A Scrub Typhus (Tsutsugamushi) Outbreak in Dutch New Guinea. Journal of Parasitology. 1945;31(5):341-50.
IDN	9879912	Peleng	0	0										0																0													0
IDN	987999	Pini	0	0										0																0													0
IDN	1013670	Riau	0	0										0																0													0
IDN	9879884	Rintja/Komodo	0	0										0																0													0
IDN	9879886	Rote	0	0										0																0													0
IDN	9879895	Sangihe+	0	0										0																0													0
IDN	9879907	Sawa	0	0										0																0													0
IDN	9879887	Selayar	0	0										0																0													0
IDN	9879873	Siberut	0	0										0																0													0
IDN	9879871	Simeulue	0	0										0																0													0
IDN	9879906	Sipura	0	0										0																0													0
IDN	9879899	Sula	0	0										0																0													0
IDN	1013692	West Sulawesi	0	0										0																0													0
IDN	1013689	South Sulawesi	17	0										0																0													0
IDN	1013690	Central Sulawesi	12	0										0																0													0
IDN	1013668	Southeast Sulawesi	0	0										0																0													0
IDN	1013666	North Sulawesi	14	0										0																0													0
IDN	1013682	West Sumatra	14	0										0																0													0
IDN	1013693	South Sumatra	23	0										23	1	1950	Plooij M. Scrub Typhus. Nederlands Tidjschrift voor Geneeskunde. 1950;94(ii):1490-98.													23	1	1950	Plooij M. Scrub Typhus. Nederlands Tidjschrift voor Geneeskunde. 1950;94(ii):1490-98.										0
IDN	1013681	North Sumatra	22	0										22	1	1938	Heinemann H. Reinfection with Pseudotyphus (Mite Fever). Geneeskundig Tijdschrift voor Nederlandsche Indie. 1938;78(48):3037-40.	1	1937	Heinemann H. Reinfection with Pseudotyphus (Mite Fever). Geneeskundig Tijdschrift voor Nederlandsche Indie. 1938;78(48):3037-40.	1	1934-1908	Wolff JW, Kouwenaar W. On Rickettsia Diseases in Sumatra. Geneeskundig Tijdschrift voor Nederlandsche Indie. 1936;76(5):272-88. PubMed PMID: 19362900814.	1	1930-1929	Wolff JW. Observations in Tsutsugamushi Fever and Tropical Typhus. Geneeskundig Tijdschrift voor Nederlandsche Indie. 1931;71(1):35-45. PubMed PMID: 19312901432.				22	1	1929	Wolff JW. Observations in Tsutsugamushi Fever and Tropical Typhus. Geneeskundig Tijdschrift voor Nederlandsche Indie. 1931;71(1):35-45. PubMed PMID: 19312901432.	1	1928	Wolff JW. Observations in Tsutsugamushi Fever and Tropical Typhus. Geneeskundig Tijdschrift voor Nederlandsche Indie. 1931;71(1):35-45. PubMed PMID: 19312901432.	1	1923	Wolff JW. Tropical Typhus, a Disease resembling Typhus Fever. Geneeskundig Tijdschrift voor Nederlandsche Indie. 1929;69:429-58.				18	1	1927	Van Driel BM. A Remarkable Case of " Mite Fever.". Geneeskundig Tijdschrift voor Nederlandsche Indie. 1927;67(5):667-74.	1	1923	Walch E, Keukenschrijver NC. Eenige opmerkingen aangaande de Epidemiologie van de Pseudotyphus. Geneeskundig Tijdschrift voor Nederlandsche Indie. 1924;64(2):247-76.
IDN	9879883	Sumba	0	0										0																0													0
IDN	9879894	Talaud+	0	0										0																0													0
IDN	9879882	Taliwang (Sumbawa)	0	0										0																0													0
IDN	9879916	Tanahbala+	0	0										0																0													0
IDN	9879915	Tuangku	0	0										0																0													0
IDN	9879901	Waigeo+	17	0										0																0													0
IDN	9879890	Wetar	0	0										0																0													0
TLS	33339999	Timor	0	0										0																0													0
[truncated: 76 more columns]
